# Supplementary material for: Transcriptome Analysis Reveals Unfolded Protein Response Was Induced During the Early Stage of Burkholderia pseudomallei Infection in A549 Cells
Source: Front Genet. 2020 Dec 8;11:585203. doi: 10.3389/fgene.2020.585203 (PMC7753206; doi:10.3389/fgene.2020.585203)
Supplement: Supplementary Table 3 — Summary of significant differentially expressed genes at 6 hpi. [file Table_3.XLSX]

## Sheet: Sheet1
Probe Set ID	mRNA Accession	Gene Symbol	Gene Description	P-value	Foldchange (6hpi vs 0hpi)	0hpi_1	0hpi_2	0hpi_3	6hpi_1	6hpi_2	6hpi_3	style	mRNA Source	mRNA - Description	Chromosome	Strand	Start	Stop
16670681	NM_003568	ANXA9	annexin A9	3.12967e-06	0.572555	6.89651	6.93241	6.80435	4.04648	3.80901	3.9582	down	RefSeq	Homo sapiens annexin A9 (ANXA9), mRNA	chr1	+	150954493	150968114
16691121	NM_001010922	BCL2L15	BCL2-like 15	2.7733e-05	0.62827	6.72382	6.96144	6.78437	4.43041	4.3203	4.10975	down	RefSeq	Homo sapiens BCL2-like 15 (BCL2L15), mRNA	chr1	-	114419050	114430169
16704464	NM_005972	PPYR1	pancreatic polypeptide receptor 1	2.05677e-06	0.423802	5.94622	5.80633	6.07715	2.47785	2.57148	2.50693	down	RefSeq	Homo sapiens pancreatic polypeptide receptor 1 (PPYR1), mRNA	chr10	+	47083534	47088320
16751190	NM_014033	METTL7A	methyltransferase like 7A	1.27827e-08	0.262541	8.74715	8.79852	8.80453	2.36043	2.22785	2.32971	down	RefSeq	Homo sapiens methyltransferase like 7A (METTL7A), mRNA	chr12	+	51317255	51326300
16773662	NM_001629	ALOX5AP	arachidonate 5-lipoxygenase-activating protein	6.88342e-06	0.479184	7.81715	7.95491	8.12867	3.70783	4.02121	3.72381	down	RefSeq	Homo sapiens arachidonate 5-lipoxygenase-activating protein (ALOX5AP), mRNA	chr13	+	31287615	31338565
16814988	NM_014353	RAB26	RAB26, member RAS oncogene family	1.26132e-05	0.552531	7.2111	7.03861	7.46002	4.01692	4.01549	3.96291	down	RefSeq	Homo sapiens RAB26, member RAS oncogene family (RAB26), mRNA	chr16	+	2198145	2204141
16837348	NM_002758	MAP2K6	mitogen-activated protein kinase kinase 6	4.17279e-07	0.360635	7.15063	7.27044	7.18689	2.46644	2.67443	2.65171	down	RefSeq	Homo sapiens mitogen-activated protein kinase kinase 6 (MAP2K6), mRNA	chr17	+	67410838	67538470
16840599	NM_001307	CLDN7	claudin 7	3.34529e-07	0.635581	7.09017	7.11443	7.19128	4.54813	4.48257	4.56811	down	RefSeq	Homo sapiens claudin 7 (CLDN7), transcript variant 1, mRNA	chr17	-	7163222	7166512
16874012	NM_001217	CA11	carbonic anhydrase XI	9.36182e-05	0.622021	7.51464	7.8163	8.06952	4.68049	5.00957	4.86552	down	RefSeq	Homo sapiens carbonic anhydrase XI (CA11), mRNA	chr19	-	49141272	49149451
16901974	NM_000575	IL1A	interleukin 1, alpha	3.49756e-05	0.583888	6.87917	6.9404	6.86148	3.84591	3.92962	4.29989	down	RefSeq	Homo sapiens interleukin 1, alpha (IL1A), mRNA	chr2	-	113531492	113542971
16946077	NM_144717	IL20RB	interleukin 20 receptor beta	1.19018e-06	0.538728	8.73708	8.61299	8.72801	4.54351	4.70653	4.79896	down	RefSeq	Homo sapiens interleukin 20 receptor beta (IL20RB), mRNA	chr3	+	136676707	136729927
16961551	NM_002662	PLD1	phospholipase D1, phosphatidylcholine-specific	5.34859e-07	0.600817	7.40109	7.31893	7.4314	4.37158	4.43318	4.50418	down	RefSeq	Homo sapiens phospholipase D1, phosphatidylcholine-specific (PLD1), transcript variant 1, mRNA	chr3	-	171318195	171528740
16977970	NM_198281	GPRIN3	GPRIN family member 3	8.26977e-06	0.429835	5.88949	5.74057	6.04018	2.62226	2.38024	2.5928	down	RefSeq	Homo sapiens GPRIN family member 3 (GPRIN3), mRNA	chr4	-	90165429	90229161
16990718	NM_001127698	SPINK5	serine peptidase inhibitor, Kazal type 5	5.66972e-06	0.358454	7.249	7.20103	7.54934	2.48895	2.57802	2.8188	down	RefSeq	Homo sapiens serine peptidase inhibitor, Kazal type 5 (SPINK5), transcript variant 1, mRNA	chr5	+	147405246	147516925
16998850	NM_022140	EPB41L4A	erythrocyte membrane protein band 4.1 like 4A	1.5426e-07	0.341502	7.61902	7.59889	7.71596	2.68104	2.50792	2.64302	down	RefSeq	Homo sapiens erythrocyte membrane protein band 4.1 like 4A (EPB41L4A), mRNA	chr5	-	111478138	111755013
17059776	NM_152703	SAMD9L	sterile alpha motif domain containing 9-like	1.48158e-05	0.559293	6.65411	6.96372	6.70266	3.75361	3.68916	3.92235	down	RefSeq	Homo sapiens sterile alpha motif domain containing 9-like (SAMD9L), mRNA	chr7	-	92759368	92777682
16662234	NM_152493	ZNF362	zinc finger protein 362	1.57144e-05	0.563378	6.11533	6.14531	6.45879	3.52066	3.50798	3.51749	down	RefSeq	Homo sapiens zinc finger protein 362 (ZNF362), mRNA	chr1	+	33722146	33766320
16664218	NM_005727	TSPAN1	tetraspanin 1	0.00168255	0.655892	5.44427	5.74081	5.59353	3.89904	3.92054	3.18538	down	RefSeq	Homo sapiens tetraspanin 1 (TSPAN1), mRNA	chr1	+	46640745	46651634
16665346	NM_001134673	NFIA	nuclear factor I	3.42044e-06	0.611668	6.809	6.82325	6.74716	4.16227	4.03273	4.27045	down	RefSeq	Homo sapiens nuclear factor I/A (NFIA), transcript variant 1, mRNA	chr1	+	61330931	61928465
16665373	NM_176877	INADL	InaD-like (Drosophila)	1.34644e-05	0.561964	5.99662	5.82994	5.7784	3.16434	3.30553	3.42348	down	RefSeq	Homo sapiens InaD-like (Drosophila) (INADL), mRNA	chr1	+	62208149	62629592
16668002	NM_001010883	FAM102B	family with sequence similarity 102, member B	9.56909e-09	0.410158	7.87848	7.87327	7.82766	3.17543	3.2544	3.24146	down	RefSeq	Homo sapiens family with sequence similarity 102, member B (FAM102B), mRNA	chr1	+	109102711	109187522
16668170	NM_001408	CELSR2	cadherin, EGF LAG seven-pass G-type receptor 2 (flamingo homolog, Drosophila)	1.77628e-06	0.618827	7.28419	7.21281	7.43102	4.54331	4.50955	4.5168	down	RefSeq	Homo sapiens cadherin, EGF LAG seven-pass G-type receptor 2 (flamingo homolog, Drosophila) (CELSR2), mRNA	chr1	+	109792641	109818378
16675924	NM_001114309	ELF3	E74-like factor 3 (ets domain transcription factor, epithelial-specific )	9.42824e-07	0.57294	6.46238	6.52643	6.56896	3.64312	3.78179	3.78053	down	RefSeq	Homo sapiens E74-like factor 3 (ets domain transcription factor, epithelial-specific ) (ELF3), transcript variant 2, mRNA	chr1	+	201977073	201986316
16676183	NM_001001396	ATP2B4	ATPase, Ca++ transporting, plasma membrane 4	1.63993e-06	0.634869	7.27603	7.1716	7.27185	4.4975	4.63324	4.65828	down	RefSeq	Homo sapiens ATPase, Ca++ transporting, plasma membrane 4 (ATP2B4), transcript variant 1, mRNA	chr1	+	203595689	203713209
16681827	NM_004753	DHRS3	dehydrogenase	5.50538e-05	0.572906	6.53687	6.44532	6.68832	3.61569	3.62172	4.03194	down	RefSeq	Homo sapiens dehydrogenase/reductase (SDR family) member 3 (DHRS3), mRNA	chr1	-	12627939	12677820
16685036	NM_001195156	LOC100130633	hypothetical protein LOC100130633	4.72792e-07	0.654485	8.07142	8.15546	8.1915	5.35793	5.2653	5.35824	down	RefSeq	Homo sapiens hypothetical protein LOC100130633 (LOC100130633), mRNA	chr1	-	35447127	35450954
16687208	NM_001009881	ZCCHC11	zinc finger, CCHC domain containing 11	1.6107e-05	0.638731	7.11949	7.29737	7.12297	4.67164	4.41129	4.67523	down	RefSeq	Homo sapiens zinc finger, CCHC domain containing 11 (ZCCHC11), transcript variant 1, mRNA	chr1	-	52873954	53019159
16687829	NM_145243	OMA1	OMA1 homolog, zinc metallopeptidase (S. cerevisiae)	0.000170339	0.555006	6.21138	5.99023	6.60039	3.68021	3.35284	3.40218	down	RefSeq	Homo sapiens OMA1 homolog, zinc metallopeptidase (S. cerevisiae) (OMA1), mRNA	chr1	-	58881056	59012474
16690653	NM_139053	EPS8L3	EPS8-like 3	2.53761e-05	0.608917	7.32734	7.45631	7.03035	4.42921	4.37663	4.47706	down	RefSeq	Homo sapiens EPS8-like 3 (EPS8L3), transcript variant 1, mRNA	chr1	-	110292702	110306649
16692814	NM_032132	HORMAD1	HORMA domain containing 1	1.93841e-05	0.663528	7.80663	8.02322	7.79067	5.06912	5.24585	5.35791	down	RefSeq	Homo sapiens HORMA domain containing 1 (HORMAD1), mRNA	chr1	-	150670535	150693364
16692918	NM_018379	FAM63A	family with sequence similarity 63, member A	5.13736e-05	0.637681	7.13187	7.44499	7.62894	4.74474	4.69577	4.71971	down	RefSeq	Homo sapiens family with sequence similarity 63, member A (FAM63A), transcript variant 1, mRNA	chr1	-	150969025	150980854
16693872	NM_020524	PBXIP1	pre-B-cell leukemia homeobox interacting protein 1	3.04163e-06	0.597944	6.53299	6.41025	6.63918	3.92285	3.85672	3.92963	down	RefSeq	Homo sapiens pre-B-cell leukemia homeobox interacting protein 1 (PBXIP1), mRNA	chr1	-	154916552	154928599
16695490	NM_016946	F11R	F11 receptor	6.60491e-08	0.492681	7.67452	7.60614	7.7314	3.78586	3.80417	3.74756	down	RefSeq	Homo sapiens F11 receptor (F11R), mRNA	chr1	-	160965001	160991133
16698356	NM_002646	PIK3C2B	phosphoinositide-3-kinase, class 2, beta polypeptide	1.01146e-07	0.566988	8.37973	8.36169	8.41061	4.7256	4.70491	4.83037	down	RefSeq	Homo sapiens phosphoinositide-3-kinase, class 2, beta polypeptide (PIK3C2B), mRNA	chr1	-	204391756	204463852
16698756	NM_023938	C1orf116	chromosome 1 open reading frame 116	1.33641e-06	0.630153	7.25306	7.32245	7.2585	4.50931	4.69065	4.55882	down	RefSeq	Homo sapiens chromosome 1 open reading frame 116 (C1orf116), transcript variant 1, mRNA	chr1	-	207191866	207206101
16701092	NM_014322	OPN3	opsin 3	9.43127e-05	0.645681	7.36454	7.42698	7.52903	5.10373	4.7515	4.55673	down	RefSeq	Homo sapiens opsin 3 (OPN3), mRNA	chr1	-	241753404	241840678
16704027	NM_001007094	ZNF37A	zinc finger protein 37A	0.00312447	0.654887	7.17596	6.12151	6.15885	4.18007	4.37911	4.1825	down	RefSeq	Homo sapiens zinc finger protein 37A (ZNF37A), transcript variant 1, mRNA	chr10	+	38383264	38412280
16707631	NM_016341	PLCE1	phospholipase C, epsilon 1	1.65045e-05	0.380953	6.23187	6.41975	6.21822	2.12702	2.43672	2.62478	down	RefSeq	Homo sapiens phospholipase C, epsilon 1 (PLCE1), transcript variant 1, mRNA	chr10	+	95753746	96088149
16708572	NM_152310	ELOVL3	elongation of very long chain fatty acids (FEN1	1.63805e-05	0.568399	6.37212	6.62674	6.76411	3.74101	3.71916	3.77309	down	RefSeq	Homo sapiens elongation of very long chain fatty acids (FEN1/Elo2, SUR4/Elo3, yeast)-like 3 (ELOVL3), mRNA	chr10	+	103986085	103989346
16718066	NM_001129742	CALHM3	calcium homeostasis modulator 3	0.000335311	0.613075	7.05698	6.83938	7.39877	4.54756	4.50941	3.99854	down	RefSeq	Homo sapiens calcium homeostasis modulator 3 (CALHM3), mRNA	chr10	-	105232561	105238997
16720085	NM_003641	IFITM1	interferon induced transmembrane protein 1 (9-27)	3.18047e-06	0.614696	8.42102	8.30689	8.51871	5.26746	5.19711	5.05443	down	RefSeq	Homo sapiens interferon induced transmembrane protein 1 (9-27) (IFITM1), mRNA	chr11	+	313506	315272
16721249	NM_001003819	TRIM6-TRIM34	TRIM6-TRIM34 readthrough	4.27559e-06	0.576033	6.6253	6.64179	6.8646	3.83831	3.83285	3.92535	down	RefSeq	Homo sapiens TRIM6-TRIM34 readthrough (TRIM6-TRIM34), mRNA	chr11	+	5617331	5665628
16721593	NM_003621	PPFIBP2	PTPRF interacting protein, binding protein 2 (liprin beta 2)	1.52744e-06	0.58964	6.81094	6.85943	6.99719	4.01255	4.11756	4.05631	down	RefSeq	Homo sapiens PTPRF interacting protein, binding protein 2 (liprin beta 2) (PPFIBP2), mRNA	chr11	+	7534529	7678358
16722217	NM_001178	ARNTL	aryl hydrocarbon receptor nuclear translocator-like	6.4414e-07	0.542467	6.11849	6.24881	6.15975	3.35684	3.40493	3.28854	down	RefSeq	Homo sapiens aryl hydrocarbon receptor nuclear translocator-like (ARNTL), transcript variant 1, mRNA	chr11	+	13298199	13408813
16722987	NM_001009909	LUZP2	leucine zipper protein 2	0.000165503	1.5065	4.35949	4.85094	4.82239	7.04431	6.93013	7.16598	down	RefSeq	Homo sapiens leucine zipper protein 2 (LUZP2), mRNA	chr11	+	24518516	25104186
16723569	NM_012153	EHF	ets homologous factor	6.17472e-07	0.452879	5.73857	5.69984	5.67622	2.50052	2.68188	2.56846	down	RefSeq	Homo sapiens ets homologous factor (EHF), mRNA	chr11	+	34642588	34684835
16725692	NM_001127392	C11orf9	chromosome 11 open reading frame 9	3.09265e-06	0.630046	7.21171	7.2418	7.20129	4.68266	4.51678	4.44408	down	RefSeq	Homo sapiens chromosome 11 open reading frame 9 (C11orf9), transcript variant 2, mRNA	chr11	+	61520114	61555990
16727570	NM_024650	C11orf80	chromosome 11 open reading frame 80	1.19241e-05	0.624576	7.05752	7.22844	7.01841	4.49594	4.52751	4.28275	down	RefSeq	Homo sapiens chromosome 11 open reading frame 80 (C11orf80), mRNA	chr11	+	66511922	66610987
16731670	NM_207343	RNF214	ring finger protein 214	3.35414e-05	0.655656	7.50757	7.91215	7.62855	5.12498	5.02711	4.95964	down	RefSeq	Homo sapiens ring finger protein 214 (RNF214), transcript variant 1, mRNA	chr11	+	117103341	117157161
16732584	NM_003105	SORL1	sortilin-related receptor, L(DLR class) A repeats-containing	4.31132e-07	0.613727	6.79776	6.69275	6.77054	4.19512	4.09495	4.14468	down	RefSeq	Homo sapiens sortilin-related receptor, L(DLR class) A repeats-containing (SORL1), mRNA	chr11	+	121322912	121504471
16734886	NM_001005567	OR51B5	olfactory receptor, family 51, subfamily B, member 5	0.000168622	0.66581	5.27993	5.35844	5.23107	3.30324	3.52859	3.7342	down	RefSeq	Homo sapiens olfactory receptor, family 51, subfamily B, member 5 (OR51B5), mRNA	chr11	-	5326206	5526882
16735669	NM_030962	SBF2	SET binding factor 2	7.96926e-07	0.609929	6.78422	6.88067	6.88227	4.25136	4.11677	4.16417	down	RefSeq	Homo sapiens SET binding factor 2 (SBF2), mRNA	chr11	-	9800214	10315754
16740914	NM_001040716	PC	pyruvate carboxylase	0.00012309	0.603946	6.90313	7.01561	6.57977	4.27453	4.23559	3.86987	down	RefSeq	Homo sapiens pyruvate carboxylase (PC), nuclear gene encoding mitochondrial protein, transcript variant 3, mRNA	chr11	-	66615704	66725847
16743517	NM_032427	MAML2	mastermind-like 2 (Drosophila)	5.846e-06	0.560033	6.307	6.40165	6.41821	3.66767	3.40929	3.63471	down	RefSeq	Homo sapiens mastermind-like 2 (Drosophila) (MAML2), mRNA	chr11	-	95709762	96076382
16745002	NM_005797	MPZL2	myelin protein zero-like 2	0.000575124	0.577981	5.7562	5.91935	5.83488	2.95823	3.36175	3.80072	down	RefSeq	Homo sapiens myelin protein zero-like 2 (MPZL2), transcript variant 1, mRNA	chr11	-	118124118	118135251
16747623	NM_002831	PTPN6	protein tyrosine phosphatase, non-receptor type 6	5.99001e-08	0.650946	7.57923	7.60456	7.58261	4.98355	4.94011	4.89603	down	RefSeq	Homo sapiens protein tyrosine phosphatase, non-receptor type 6 (PTPN6), transcript variant 1, mRNA	chr12	+	7055631	7070479
16751601	NM_015319	TENC1	tensin like C1 domain containing phosphatase (tensin 2)	7.69508e-06	0.573964	5.67187	5.74234	5.93145	3.37508	3.30713	3.27358	down	RefSeq	Homo sapiens tensin like C1 domain containing phosphatase (tensin 2) (TENC1), transcript variant 1, mRNA	chr12	+	53440753	53458163
16752397	NM_001982	ERBB3	v-erb-b2 erythroblastic leukemia viral oncogene homolog 3 (avian)	1.89837e-06	0.587089	6.54293	6.71717	6.62635	3.97125	3.87	3.83387	down	RefSeq	Homo sapiens v-erb-b2 erythroblastic leukemia viral oncogene homolog 3 (avian) (ERBB3), transcript variant 1, mRNA	chr12	+	56473641	56497291
16757112	NM_001136538	ACAD10	acyl-CoA dehydrogenase family, member 10	4.9805e-06	0.603291	6.50352	6.51547	6.66734	3.84204	4.01525	4.01929	down	RefSeq	Homo sapiens acyl-CoA dehydrogenase family, member 10 (ACAD10), transcript variant 1, mRNA	chr12	+	112123857	112194911
16759153	NM_007197	FZD10	frizzled homolog 10 (Drosophila)	1.64844e-05	0.624252	7.10712	7.20594	7.29358	4.35302	4.67967	4.45529	down	RefSeq	Homo sapiens frizzled homolog 10 (Drosophila) (FZD10), mRNA	chr12	+	130647004	130650285
16764620	NM_001174125	SLC11A2	solute carrier family 11 (proton-coupled divalent metal ion transporters), member 2	1.28406e-06	0.534696	7.74578	7.85644	7.89855	4.20546	4.07048	4.28983	down	RefSeq	Homo sapiens solute carrier family 11 (proton-coupled divalent metal ion transporters), member 2 (SLC11A2), transcript variant 1, mRNA	chr12	-	51373184	51422349
16765513	NM_001127322	CBX5	chromobox homolog 5	4.90735e-07	0.662956	7.69829	7.74204	7.64138	5.09476	5.16027	5.04713	down	RefSeq	Homo sapiens chromobox homolog 5 (CBX5), transcript variant 1, mRNA	chr12	-	54624724	54673955
16765542	NM_015481	ZNF385A	zinc finger protein 385A	1.45676e-05	0.638349	7.52183	7.54871	7.66352	4.93069	4.63878	4.94279	down	RefSeq	Homo sapiens zinc finger protein 385A (ZNF385A), transcript variant 3, mRNA	chr12	-	54762917	54785083
16766499	NM_014925	R3HDM2	R3H domain containing 2	0.000436742	0.57452	6.03632	6.52801	6.754	3.92629	3.42954	3.74294	down	RefSeq	Homo sapiens R3H domain containing 2 (R3HDM2), mRNA	chr12	-	57647547	57824788
16768618	NM_020698	TMCC3	transmembrane and coiled-coil domain family 3	8.69856e-05	0.610747	6.81283	6.69426	6.98494	4.43102	3.94202	4.1424	down	RefSeq	Homo sapiens transmembrane and coiled-coil domain family 3 (TMCC3), mRNA	chr12	-	94960900	95044338
16769419	NM_031302	GLT8D2	glycosyltransferase 8 domain containing 2	9.74605e-06	0.635899	7.14918	7.29814	7.19865	4.4881	4.52326	4.75328	down	RefSeq	Homo sapiens glycosyltransferase 8 domain containing 2 (GLT8D2), mRNA	chr12	-	104382762	104457961
16769613	NM_001033050	MTERFD3	MTERF domain containing 3	9.69025e-05	0.640965	7.19053	7.1413	7.47415	4.63618	4.8952	4.44549	down	RefSeq	Homo sapiens MTERF domain containing 3 (MTERFD3), transcript variant 1, mRNA	chr12	-	107371069	107380944
16775338	NM_006346	PIBF1	progesterone immunomodulatory binding factor 1	1.20215e-05	0.614038	6.77665	6.8795	6.70358	4.20406	4.00581	4.29178	down	RefSeq	Homo sapiens progesterone immunomodulatory binding factor 1 (PIBF1), mRNA	chr13	+	73356197	73590592
16775871	NM_153456	HS6ST3	heparan sulfate 6-O-sulfotransferase 3	3.83065e-05	0.62399	6.00652	6.25382	6.39278	3.83367	3.85909	3.94659	down	RefSeq	Homo sapiens heparan sulfate 6-O-sulfotransferase 3 (HS6ST3), mRNA	chr13	+	96743093	97491816
16778460	NM_032138	KBTBD7	kelch repeat and BTB (POZ) domain containing 7	5.59669e-05	0.562679	7.59182	7.34916	7.03234	4.22208	4.16388	3.97796	down	RefSeq	Homo sapiens kelch repeat and BTB (POZ) domain containing 7 (KBTBD7), mRNA	chr13	-	41763969	41768702
16783500	NM_001195296	MIPOL1	mirror-image polydactyly 1	0.000455717	0.65346	6.97834	6.55573	6.67982	4.34973	4.11738	4.74185	down	RefSeq	Homo sapiens mirror-image polydactyly 1 (MIPOL1), transcript variant 1, mRNA	chr14	+	37667118	38021566
16784522	NM_017799	C14orf101	chromosome 14 open reading frame 101	1.01419e-05	0.663069	6.89787	6.99803	6.7722	4.5169	4.67334	4.51415	down	RefSeq	Homo sapiens chromosome 14 open reading frame 101 (C14orf101), mRNA	chr14	+	56955072	57117324
16784664	NM_002892	ARID4A	AT rich interactive domain 4A (RBP1-like)	6.44836e-06	0.628438	7.02105	7.08512	6.81952	4.4318	4.36081	4.3579	down	RefSeq	Homo sapiens AT rich interactive domain 4A (RBP1-like) (ARID4A), transcript variant 1, mRNA	chr14	+	58765103	58840605
16786304	NM_152444	PTGR2	prostaglandin reductase 2	2.21525e-05	0.56908	6.21118	6.23626	6.44508	3.39751	3.66247	3.69138	down	RefSeq	Homo sapiens prostaglandin reductase 2 (PTGR2), transcript variant 1, mRNA	chr14	+	74318534	74353530
16789484	NM_152328	ADSSL1	adenylosuccinate synthase like 1	3.30717e-07	0.637744	7.25692	7.28122	7.33968	4.58652	4.68	4.68593	down	RefSeq	Homo sapiens adenylosuccinate synthase like 1 (ADSSL1), transcript variant 2, mRNA	chr14	+	105190523	105213662
16790493	NM_003982	SLC7A7	solute carrier family 7 (cationic amino acid transporter, y+ system), member 7	2.81792e-05	0.57455	6.43404	6.25553	6.2811	3.81169	3.42484	3.66307	down	RefSeq	Homo sapiens solute carrier family 7 (cationic amino acid transporter, y+ system), member 7 (SLC7A7), transcript variant 1, mRNA	chr14	-	23242431	23299029
16792659	NM_006939	SOS2	son of sevenless homolog 2 (Drosophila)	8.33388e-05	0.620887	6.84961	7.03532	6.91123	4.03419	4.31796	4.55992	down	RefSeq	Homo sapiens son of sevenless homolog 2 (Drosophila) (SOS2), mRNA	chr14	-	50583846	50698276
16793190	NM_007086	WDHD1	WD repeat and HMG-box DNA binding protein 1	1.91642e-07	0.642184	7.49536	7.48048	7.55323	4.8783	4.78639	4.80312	down	RefSeq	Homo sapiens WD repeat and HMG-box DNA binding protein 1 (WDHD1), transcript variant 1, mRNA	chr14	-	55405656	55493823
16793692	NM_139318	KCNH5	potassium voltage-gated channel, subfamily H (eag-related), member 5	1.84172e-05	0.663919	5.62358	5.86942	5.72296	3.84275	3.85336	3.7339	down	RefSeq	Homo sapiens potassium voltage-gated channel, subfamily H (eag-related), member 5 (KCNH5), transcript variant 1, mRNA	chr14	-	63173287	63568755
16794632	NM_005589	ALDH6A1	aldehyde dehydrogenase 6 family, member A1	2.8956e-06	0.550628	6.38843	6.46866	6.57888	3.51638	3.51146	3.67414	down	RefSeq	Homo sapiens aldehyde dehydrogenase 6 family, member A1 (ALDH6A1), nuclear gene encoding mitochondrial protein, mRNA	chr14	-	74523553	74551196
16795149	NM_001193314	VIPAR	VPS33B interacting protein, apical-basolateral polarity regulator	9.36227e-07	0.606667	6.55013	6.64161	6.5605	3.96488	3.9398	4.07834	down	RefSeq	Homo sapiens VPS33B interacting protein, apical-basolateral polarity regulator (VIPAR), transcript variant 1, mRNA	chr14	-	77893018	77924295
16800242	NM_020990	CKMT1B	creatine kinase, mitochondrial 1B	7.48564e-07	0.585497	6.52753	6.37653	6.42973	3.80631	3.72701	3.78656	down	RefSeq	Homo sapiens creatine kinase, mitochondrial 1B (CKMT1B), nuclear gene encoding mitochondrial protein, mRNA	chr15	+	43885252	43897099
16800707	NM_153618	SEMA6D	sema domain, transmembrane domain (TM), and cytoplasmic domain, (semaphorin) 6D	1.50824e-06	0.652457	7.55009	7.59009	7.42899	4.90125	4.8553	4.96886	down	RefSeq	Homo sapiens sema domain, transmembrane domain (TM), and cytoplasmic domain, (semaphorin) 6D (SEMA6D), transcript variant 4, mRNA	chr15	+	47476298	48066420
16802088	NM_178859	OSTBETA	organic solute transporter beta	2.78058e-05	0.494453	5.49097	5.80177	5.87127	2.90857	2.88214	2.69609	down	RefSeq	Homo sapiens organic solute transporter beta (OSTBETA), mRNA	chr15	+	65337708	65345734
16802479	NM_015554	GLCE	glucuronic acid epimerase	1.32878e-05	0.590387	6.60308	6.68879	6.8888	3.98771	4.07457	3.85213	down	RefSeq	Homo sapiens glucuronic acid epimerase (GLCE), mRNA	chr15	+	69452923	69564544
16806870	NM_001042496	SLC12A6	solute carrier family 12 (potassium	1.195e-06	0.643927	7.37008	7.33382	7.39612	4.816	4.64171	4.7731	down	RefSeq	Homo sapiens solute carrier family 12 (potassium/chloride transporters), member 6 (SLC12A6), transcript variant 5, mRNA	chr15	-	34522197	34630265
16806920	NM_153613	LPCAT4	lysophosphatidylcholine acyltransferase 4	1.33457e-06	0.653294	7.4733	7.64851	7.55327	4.97583	4.94974	4.88793	down	RefSeq	Homo sapiens lysophosphatidylcholine acyltransferase 4 (LPCAT4), mRNA	chr15	-	34651089	34659479
16807080	NM_080650	ATPBD4	ATP binding domain 4	2.20612e-06	0.630118	7.13629	7.31966	7.18567	4.51171	4.50673	4.61834	down	RefSeq	Homo sapiens ATP binding domain 4 (ATPBD4), transcript variant 1, mRNA	chr15	-	35509546	35838404
16809403	NM_018728	MYO5C	myosin VC	0.000282598	0.474991	6.74312	6.81495	6.80832	3.79262	2.78533	3.09589	down	RefSeq	Homo sapiens myosin VC (MYO5C), mRNA	chr15	-	52484515	52587995
16812475	NM_024580	EFTUD1	elongation factor Tu GTP binding domain containing 1	4.5531e-05	0.609526	6.70158	6.51094	6.87296	4.25947	3.97471	4.00844	down	RefSeq	Homo sapiens elongation factor Tu GTP binding domain containing 1 (EFTUD1), transcript variant 1, mRNA	chr15	-	82422561	82555104
16815791	NM_024997	ATF7IP2	activating transcription factor 7 interacting protein 2	0.0072262	0.660922	5.4185	5.84113	5.77991	3.31325	3.48607	4.46248	down	RefSeq	Homo sapiens activating transcription factor 7 interacting protein 2 (ATF7IP2), mRNA	chr16	+	10479912	10577495
16816604	NM_005622	ACSM3	acyl-CoA synthetase medium-chain family member 3	8.07689e-06	0.544762	6.04636	6.20957	6.30853	3.369	3.27111	3.47309	down	RefSeq	Homo sapiens acyl-CoA synthetase medium-chain family member 3 (ACSM3), transcript variant 1, mRNA	chr16	+	20775312	20808903
16820439	NM_133458	ZFP90	zinc finger protein 90 homolog (mouse)	5.39224e-05	0.607336	6.43362	6.78848	6.56699	3.85767	4.19124	3.96972	down	RefSeq	Homo sapiens zinc finger protein 90 homolog (mouse) (ZFP90), mRNA	chr16	+	68573661	68601039
16823666	NM_002705	PPL	periplakin	3.68298e-06	0.666221	7.78581	7.68207	7.77894	5.04295	5.1813	5.26327	down	RefSeq	Homo sapiens periplakin (PPL), mRNA	chr16	-	4932508	4987136
16825371	NM_001042483	NUPR1	nuclear protein, transcriptional regulator, 1	2.57289e-06	0.636932	5.81546	5.92649	5.89488	3.71651	3.82997	3.68699	down	RefSeq	Homo sapiens nuclear protein, transcriptional regulator, 1 (NUPR1), transcript variant 1, mRNA	chr16	-	28548606	28550495
16826195	NM_182493	MYLK3	myosin light chain kinase 3	1.74908e-05	0.639063	5.71823	5.93611	5.78612	3.82234	3.70209	3.62112	down	RefSeq	Homo sapiens myosin light chain kinase 3 (MYLK3), mRNA	chr16	-	46736194	46797158
16826510	NM_001146188	TOX3	TOX high mobility group box family member 3	0.000312128	0.536714	6.65221	6.80796	6.8667	3.92074	3.87607	3.11291	down	RefSeq	Homo sapiens TOX high mobility group box family member 3 (TOX3), transcript variant 2, mRNA	chr16	-	52471918	52581714
16832350	NM_014238	KSR1	kinase suppressor of ras 1	1.69382e-06	0.560241	6.42457	6.57315	6.47948	3.58536	3.73641	3.59015	down	RefSeq	Homo sapiens kinase suppressor of ras 1 (KSR1), mRNA	chr17	+	25783670	25953461
16832405	NM_016231	NLK	nemo-like kinase	6.90878e-07	0.660367	8.13705	8.03604	8.01805	5.25658	5.35511	5.36335	down	RefSeq	Homo sapiens nemo-like kinase (NLK), mRNA	chr17	+	26369182	26523407
16833082	NM_001033568	RHOT1	ras homolog gene family, member T1	1.09144e-06	0.630394	7.56482	7.37319	7.47329	4.73628	4.68981	4.70185	down	RefSeq	Homo sapiens ras homolog gene family, member T1 (RHOT1), transcript variant 1, mRNA	chr17	+	30469473	30552746
16833876	NM_005310	GRB7	growth factor receptor-bound protein 7	8.53889e-05	0.583124	6.52115	6.39603	6.78106	3.74837	4.07509	3.66306	down	RefSeq	Homo sapiens growth factor receptor-bound protein 7 (GRB7), transcript variant 1, mRNA	chr17	+	37894162	37903545
16833965	NM_003250	THRA	thyroid hormone receptor, alpha (erythroblastic leukemia viral (v-erb-a) oncogene homolog, avian)	0.000513129	0.532106	6.90051	7.03559	6.84005	3.99747	3.06266	3.99499	down	RefSeq	Homo sapiens thyroid hormone receptor, alpha (erythroblastic leukemia viral (v-erb-a) oncogene homolog, avian) (THRA), transcript variant 2, mRNA	chr17	+	38218446	38250120
16834900	NM_001135704	ACBD4	acyl-CoA binding domain containing 4	7.25807e-06	0.535325	6.00388	6.07166	6.15006	3.08536	3.32294	3.34833	down	RefSeq	Homo sapiens acyl-CoA binding domain containing 4 (ACBD4), transcript variant 1, mRNA	chr17	+	43209967	43221543
16835174	NM_152347	EFCAB13	chromosome 17 open reading frame 57	2.61525e-05	0.641456	6.59728	6.52323	6.61688	4.378	4.25959	4.02308	down	RefSeq	Homo sapiens chromosome 17 open reading frame 57 (C17orf57), transcript variant A, mRNA	chr17	+	45400656	45518678
16835540	NM_153446	B4GALNT2	beta-1,4-N-acetyl-galactosaminyl transferase 2	1.41838e-06	0.648946	7.59962	7.65211	7.76225	4.91468	4.98413	5.03603	down	RefSeq	Homo sapiens beta-1,4-N-acetyl-galactosaminyl transferase 2 (B4GALNT2), transcript variant 1, mRNA	chr17	+	47209822	47247351
16835772	NM_153229	TMEM92	transmembrane protein 92	5.07441e-06	0.529144	7.81963	7.80443	8.01056	4.11615	4.04393	4.34602	down	RefSeq	Homo sapiens transmembrane protein 92 (TMEM92), transcript variant 1, mRNA	chr17	+	48348767	48358846
16836021	NM_003786	ABCC3	ATP-binding cassette, sub-family C (CFTR	0.000444788	0.580977	5.75921	5.75476	5.86368	3.81386	3.18557	3.09658	down	RefSeq	Homo sapiens ATP-binding cassette, sub-family C (CFTR/MRP), member 3 (ABCC3), transcript variant 1, mRNA	chr17	+	48712138	48769063
16837308	NM_014960	ARSG	arylsulfatase G	1.786e-06	0.641222	7.50662	7.43377	7.52047	4.78615	4.71065	4.9056	down	RefSeq	Homo sapiens arylsulfatase G (ARSG), mRNA	chr17	+	66255323	66418872
16837938	NM_001005619	ITGB4	integrin, beta 4	0.000472448	0.651453	8.5122	8.61131	8.60146	5.01817	5.86283	5.87761	down	RefSeq	Homo sapiens integrin, beta 4 (ITGB4), transcript variant 2, mRNA	chr17	+	73713474	73753899
16842812	NM_138463	TLCD1	TLC domain containing 1	0.000212085	0.564732	7.72702	7.70673	7.73038	4.08714	4.88362	4.11077	down	RefSeq	Homo sapiens TLC domain containing 1 (TLCD1), transcript variant 1, mRNA	chr17	-	27051366	27053950
16843728	NM_198839	ACACA	acetyl-CoA carboxylase alpha	2.49367e-07	0.677535	8.10663	8.00376	8.11144	5.47176	5.44853	5.49084	down	RefSeq	Homo sapiens acetyl-CoA carboxylase alpha (ACACA), transcript variant 2, mRNA	chr17	-	35441923	35766902
16845817	NM_024819	DCAKD	dephospho-CoA kinase domain containing	0.00111706	0.647176	6.70378	6.69721	6.88691	4.08659	4.93324	4.11002	down	RefSeq	Homo sapiens dephospho-CoA kinase domain containing (DCAKD), transcript variant 1, mRNA	chr17	-	43100706	43138473
16853879	NM_022068	FAM38B	family with sequence similarity 38, member B	2.91302e-07	0.552508	6.34006	6.36796	6.25186	3.52154	3.50789	3.44606	down	RefSeq	Homo sapiens family with sequence similarity 38, member B (FAM38B), mRNA	chr18	-	10670238	11148761
16857021	NM_014428	TJP3	tight junction protein 3 (zona occludens 3)	3.47533e-05	0.609888	6.80122	6.65703	6.81645	4.23309	3.88291	4.24929	down	RefSeq	Homo sapiens tight junction protein 3 (zona occludens 3) (TJP3), mRNA	chr19	+	3708382	3750810
16857093	NM_032607	CREB3L3	cAMP responsive element binding protein 3-like 3	2.43005e-07	0.614812	6.77366	6.8195	6.85464	4.13295	4.22483	4.21377	down	RefSeq	Homo sapiens cAMP responsive element binding protein 3-like 3 (CREB3L3), mRNA	chr19	+	4153629	4173050
16858210	NM_020428	SLC44A2	solute carrier family 44, member 2	4.09346e-07	0.662524	8.20168	8.15417	8.28885	5.4849	5.41712	5.42569	down	RefSeq	Homo sapiens solute carrier family 44, member 2 (SLC44A2), transcript variant 1, mRNA	chr19	+	10713121	10755235
16859788	NM_017712	PGPEP1	pyroglutamyl-peptidase I	2.11715e-05	0.642492	7.33891	7.53196	7.48122	4.74165	4.64035	4.97904	down	RefSeq	Homo sapiens pyroglutamyl-peptidase I (PGPEP1), mRNA	chr19	+	18451408	18480763
16860888	NM_001136007	FXYD3	FXYD domain containing ion transport regulator 3	0.000298226	0.65421	7.75057	7.14349	7.8212	5.02988	4.84258	4.9881	down	RefSeq	Homo sapiens FXYD domain containing ion transport regulator 3 (FXYD3), transcript variant 3, mRNA	chr19	+	35606732	35615228
16866838	NM_017797	BTBD2	BTB (POZ) domain containing 2	3.9338e-07	0.6313	8.22487	8.2479	8.20251	5.18817	5.27555	5.11379	down	RefSeq	Homo sapiens BTB (POZ) domain containing 2 (BTBD2), mRNA	chr19	-	1985447	2015702
16866849	NM_199054	MKNK2	MAP kinase interacting serine	9.87755e-06	0.622773	7.11128	7.15649	7.14861	4.55923	4.52261	4.2557	down	RefSeq	Homo sapiens MAP kinase interacting serine/threonine kinase 2 (MKNK2), transcript variant 2, mRNA	chr19	-	2037470	2051243
16867715	NM_024103	SLC25A23	solute carrier family 25 (mitochondrial carrier; phosphate carrier), member 23	2.33293e-06	0.641231	7.51378	7.59738	7.4876	4.77832	4.94786	4.76483	down	RefSeq	Homo sapiens solute carrier family 25 (mitochondrial carrier; phosphate carrier), member 23 (SLC25A23), nuclear gene encoding mitochondrial protein, mRNA	chr19	-	6436093	6459781
16868838	NM_182513	SPC24	SPC24, NDC80 kinetochore complex component, homolog (S. cerevisiae)	1.37062e-06	0.556875	8.24581	8.15604	8.22956	4.42788	4.67753	4.61121	down	RefSeq	Homo sapiens SPC24, NDC80 kinetochore complex component, homolog (S. cerevisiae) (SPC24), mRNA	chr19	-	11257444	11266484
16872039	NM_001398	ECH1	enoyl CoA hydratase 1, peroxisomal	4.81479e-08	0.651401	10.4572	10.3996	10.4829	6.7777	6.85302	6.784	down	RefSeq	Homo sapiens enoyl CoA hydratase 1, peroxisomal (ECH1), mRNA	chr19	-	39306062	39322497
16875034	NM_001102657	ZNF836	zinc finger protein 836	0.00030451	0.598913	6.37356	6.75891	6.62296	3.55317	4.13934	4.13927	down	RefSeq	Homo sapiens zinc finger protein 836 (ZNF836), mRNA	chr19	-	52658125	52674896
16883534	NM_001098577	RPL31	ribosomal protein L31	4.8129e-05	0.640488	7.11374	7.20079	7.42792	4.82704	4.62823	4.47051	down	RefSeq	Homo sapiens ribosomal protein L31 (RPL31), transcript variant 2, mRNA	chr2	+	101618177	101640494
16884980	NM_183240	TMEM37	transmembrane protein 37	1.18049e-05	0.629164	7.1279	7.06969	7.18641	4.62929	4.5146	4.31015	down	RefSeq	Homo sapiens transmembrane protein 37 (TMEM37), mRNA	chr2	+	120187477	120196096
16886105	NM_006895	HNMT	histamine N-methyltransferase	3.19829e-06	0.512484	5.68956	5.76583	5.88848	2.87178	2.97436	3.04231	down	RefSeq	Homo sapiens histamine N-methyltransferase (HNMT), transcript variant 1, mRNA	chr2	+	138721590	138774299
16888405	NM_080876	DUSP19	dual specificity phosphatase 19	0.000138073	0.634479	7.00083	7.21002	7.10971	4.6686	4.16736	4.69148	down	RefSeq	Homo sapiens dual specificity phosphatase 19 (DUSP19), transcript variant 1, mRNA	chr2	+	183943287	183964736
16888758	NM_000534	PMS1	PMS1 postmeiotic segregation increased 1 (S. cerevisiae)	0.000173763	0.623748	6.70538	7.23289	7.00477	4.28273	4.19129	4.58915	down	RefSeq	Homo sapiens PMS1 postmeiotic segregation increased 1 (S. cerevisiae) (PMS1), transcript variant 1, mRNA	chr2	+	190648811	190742355
16889694	NM_001114132	NBEAL1	neurobeachin-like 1	1.98366e-06	0.652542	7.59232	7.57287	7.76236	4.97047	4.96199	5.02874	down	RefSeq	Homo sapiens neurobeachin-like 1 (NBEAL1), mRNA	chr2	+	203879602	204091101
16890067	NM_004379	CREB1	cAMP responsive element binding protein 1	2.23484e-05	0.536081	5.8418	5.93733	6.15011	3.34467	3.20421	3.06264	down	RefSeq	Homo sapiens cAMP responsive element binding protein 1 (CREB1), transcript variant A, mRNA	chr2	+	208394461	208470284
16890314	NM_199229	RPE	ribulose-5-phosphate-3-epimerase	0.000239093	0.622868	6.96093	6.83409	6.81908	3.87371	4.49063	4.47552	down	RefSeq	Homo sapiens ribulose-5-phosphate-3-epimerase (RPE), transcript variant 1, mRNA	chr2	+	210867289	210886300
16890347	NM_001122633	CPS1	carbamoyl-phosphate synthase 1, mitochondrial	8.70476e-08	0.626469	9.8271	9.73277	9.81368	6.1057	6.10751	6.1884	down	RefSeq	Homo sapiens carbamoyl-phosphate synthase 1, mitochondrial (CPS1), nuclear gene encoding mitochondrial protein, transcript variant 1, mRNA	chr2	+	211342406	211543831
16898924	NM_015189	EXOC6B	exocyst complex component 6B	5.23108e-07	0.565907	8.42401	8.32707	8.36907	4.62794	4.78065	4.80708	down	RefSeq	Homo sapiens exocyst complex component 6B (EXOC6B), mRNA	chr2	-	72403113	73053177
16904039	NM_013450	BAZ2B	bromodomain adjacent to zinc finger domain, 2B	0.00216108	0.620262	6.33749	6.13029	5.3521	3.48477	3.88083	3.6874	down	RefSeq	Homo sapiens bromodomain adjacent to zinc finger domain, 2B (BAZ2B), mRNA	chr2	-	160175490	160473203
16905076	NM_003705	SLC25A12	solute carrier family 25 (mitochondrial carrier, Aralar), member 12	1.52272e-06	0.638733	7.25696	7.2876	7.33882	4.58161	4.76348	4.63254	down	RefSeq	Homo sapiens solute carrier family 25 (mitochondrial carrier, Aralar), member 12 (SLC25A12), nuclear gene encoding mitochondrial protein, mRNA	chr2	-	172639915	172864766
16905590	NM_181342	FKBP7	FK506 binding protein 7	9.06462e-06	0.566113	8.18382	8.42346	8.51141	4.57631	4.81713	4.82657	down	RefSeq	Homo sapiens FK506 binding protein 7 (FKBP7), transcript variant 1, mRNA	chr2	-	179328391	179343355
16911432	NM_001009608	C20orf94	chromosome 20 open reading frame 94	3.38829e-05	0.643395	7.17139	7.32564	7.28592	4.47057	4.66534	4.87914	down	RefSeq	Homo sapiens chromosome 20 open reading frame 94 (C20orf94), mRNA	chr20	+	10415951	10617477
16911493	NM_018327	SPTLC3	serine palmitoyltransferase, long chain base subunit 3	6.08814e-05	0.654724	5.58669	5.89267	5.8291	3.79916	3.65745	3.87566	down	RefSeq	Homo sapiens serine palmitoyltransferase, long chain base subunit 3 (SPTLC3), mRNA	chr20	+	12989627	13147411
16914084	NM_003881	WISP2	WNT1 inducible signaling pathway protein 2	9.57906e-09	0.59757	9.21228	9.24253	9.26495	5.54026	5.48576	5.53848	down	RefSeq	Homo sapiens WNT1 inducible signaling pathway protein 2 (WISP2), mRNA	chr20	+	43343485	43357150
16915009	NM_080821	C20orf108	chromosome 20 open reading frame 108	0.000452849	0.643855	6.59041	6.6116	6.63907	4.70202	4.06109	4.01166	down	RefSeq	Homo sapiens chromosome 20 open reading frame 108 (C20orf108), mRNA	chr20	+	54933971	54943719
16919915	NM_183047	ZMYND8	zinc finger, MYND-type containing 8	5.3403e-06	0.632893	7.55248	7.75895	7.64477	4.93276	4.72282	4.87323	down	RefSeq	Homo sapiens zinc finger, MYND-type containing 8 (ZMYND8), transcript variant 1, mRNA	chr20	-	45837859	45985567
16922243	NM_000628	IL10RB	interleukin 10 receptor, beta	8.13515e-06	0.621705	7.06262	7.2889	7.25795	4.39468	4.44419	4.59584	down	RefSeq	Homo sapiens interleukin 10 receptor, beta (IL10RB), mRNA	chr21	+	34638663	34669539
16926050	NM_080860	RSPH1	radial spoke head 1 homolog (Chlamydomonas)	0.000140082	0.536587	6.07752	6.31271	6.69681	3.61201	3.28454	3.34531	down	RefSeq	Homo sapiens radial spoke head 1 homolog (Chlamydomonas) (RSPH1), mRNA	chr21	-	43892596	43916464
16930166	NM_014508	APOBEC3C	apolipoprotein B mRNA editing enzyme, catalytic polypeptide-like 3C	5.01704e-07	0.600347	9.12789	9.05507	9.14877	5.41942	5.57947	5.40964	down	RefSeq	Homo sapiens apolipoprotein B mRNA editing enzyme, catalytic polypeptide-like 3C (APOBEC3C), mRNA	chr22	+	39410088	39414931
16931339	NM_001001928	PPARA	peroxisome proliferator-activated receptor alpha	6.23595e-05	0.64168	7.10508	7.56677	7.2485	4.68387	4.58533	4.79665	down	RefSeq	Homo sapiens peroxisome proliferator-activated receptor alpha (PPARA), transcript variant 3, mRNA	chr22	+	46546424	46639653
16931435	NM_015124	GRAMD4	GRAM domain containing 4	2.09458e-06	0.650668	7.4293	7.49394	7.61519	4.86195	4.9545	4.84858	down	RefSeq	Homo sapiens GRAM domain containing 4 (GRAMD4), mRNA	chr22	+	46971909	47075688
16933502	NM_007194	CHEK2	CHK2 checkpoint homolog (S. pombe)	0.000266991	0.574673	7.75522	7.24087	7.08382	3.99161	4.16214	4.53499	down	RefSeq	Homo sapiens CHK2 checkpoint homolog (S. pombe) (CHEK2), transcript variant 1, mRNA	chr22	-	29083731	29138410
16933667	NM_003634	NIPSNAP1	nipsnap homolog 1 (C. elegans)	7.05785e-07	0.619642	6.93523	6.97276	6.82225	4.26832	4.25949	4.31752	down	RefSeq	Homo sapiens nipsnap homolog 1 (C. elegans) (NIPSNAP1), mRNA	chr22	-	29950797	29977326
16942003	NM_012096	APPL1	adaptor protein, phosphotyrosine interaction, PH domain and leucine zipper containing 1	4.34903e-06	0.650995	7.57332	7.44228	7.51821	4.92145	4.76207	4.98588	down	RefSeq	Homo sapiens adaptor protein, phosphotyrosine interaction, PH domain and leucine zipper containing 1 (APPL1), mRNA	chr3	+	57261765	57312980
16942648	NM_001080393.1	GXYLT2	glucoside xylosyltransferase 2	1.63697e-06	0.646951	7.1389	7.19037	7.19772	4.56755	4.74936	4.60998	down	RefSeq	Homo sapiens glycosyltransferase 8 domain containing 4, mRNA (cDNA clone MGC:157837 IMAGE:40127813), complete cds	chr3	+	72937224	73026077
16943681	NM_014648	DZIP3	DAZ interacting protein 3, zinc finger	0.0011905	0.86508	6.20911	6.27152	6.22743	5.58916	5.2529	5.3419	down	RefSeq	Homo sapiens DAZ interacting protein 3, zinc finger (DZIP3), mRNA	chr3	+	108308337	108413693
16946825	NM_004617	TM4SF4	transmembrane 4 L six family member 4	0.00157531	0.62948	6.32964	5.64837	6.67342	3.92838	3.88956	3.92276	down	RefSeq	Homo sapiens transmembrane 4 L six family member 4 (TM4SF4), mRNA	chr3	+	149191761	149221181
16951357	NM_001134381	TBC1D5	TBC1 domain family, member 5	0.000150965	0.589619	7.11498	7.71642	7.05513	4.34327	4.23483	4.32663	down	RefSeq	Homo sapiens TBC1 domain family, member 5 (TBC1D5), transcript variant 1, mRNA	chr3	-	17198654	18486309
16954091	NM_032316	NICN1	nicolin 1	2.66172e-05	0.642509	7.29208	7.08167	7.37532	4.65069	4.80235	4.52095	down	RefSeq	Homo sapiens nicolin 1 (NICN1), mRNA	chr3	-	49459766	49466759
16956569	NM_000313	PROS1	protein S (alpha)	2.8072e-05	0.594754	6.45855	6.33081	6.7242	3.92761	3.88933	3.78882	down	RefSeq	Homo sapiens protein S (alpha) (PROS1), mRNA	chr3	-	93591881	93692934
16957636	NM_001164343	ZBTB20	zinc finger and BTB domain containing 20	3.08597e-05	0.626017	7.1059	7.04199	7.1894	4.4738	4.23522	4.64849	down	RefSeq	Homo sapiens zinc finger and BTB domain containing 20 (ZBTB20), transcript variant 3, mRNA	chr3	-	114056941	114866127
16958124	NM_001146104	PARP9	poly (ADP-ribose) polymerase family, member 9	1.88146e-08	0.59444	6.99673	6.93046	6.97024	4.12518	4.14175	4.15534	down	RefSeq	Homo sapiens poly (ADP-ribose) polymerase family, member 9 (PARP9), transcript variant 4, mRNA	chr3	-	122246757	122283523
16960911	NM_020169	LXN	latexin	6.23058e-06	0.580177	6.52935	6.7886	6.78458	3.8334	3.9124	3.91722	down	RefSeq	Homo sapiens latexin (LXN), mRNA	chr3	-	158363611	158390482
16960963	NM_001190241	IFT80	intraflagellar transport 80 homolog (Chlamydomonas)	3.18554e-06	0.647793	7.53547	7.62594	7.48037	4.84081	4.82189	5.00449	down	RefSeq	Homo sapiens intraflagellar transport 80 homolog (Chlamydomonas) (IFT80), transcript variant 2, mRNA	chr3	-	159974774	160117668
16962523	NM_052969	RPL39L	ribosomal protein L39-like	7.71671e-05	0.533597	7.78778	7.18952	7.82415	4.02593	3.97465	4.16621	down	RefSeq	Homo sapiens ribosomal protein L39-like (RPL39L), mRNA	chr3	-	186838736	186898696
16963099	NM_006241	PPP1R2	protein phosphatase 1, regulatory (inhibitor) subunit 2	6.16924e-05	0.512495	7.26088	7.32641	7.58366	3.86511	4.05297	3.44441	down	RefSeq	Homo sapiens protein phosphatase 1, regulatory (inhibitor) subunit 2 (PPP1R2), mRNA	chr3	-	195241221	195270224
16972850	NM_152683	CCDC111	coiled-coil domain containing 111	1.3265e-05	0.643459	7.46839	7.3894	7.66562	4.72411	4.82679	4.942	down	RefSeq	Homo sapiens coiled-coil domain containing 111 (CCDC111), mRNA	chr4	+	185570767	185616117
16975333	NM_001317896.1	SMIM14	chromosome 4 open reading frame 34	0.000689701	0.581538	5.72178	5.79163	6.21241	3.23611	3.85773	3.2144	down	RefSeq	Homo sapiens chromosome 4 open reading frame 34, mRNA (cDNA clone MGC:14841 IMAGE:4295121), complete cds	chr4	-	39552535	39640710
16986351	NM_006633	IQGAP2	IQ motif containing GTPase activating protein 2	1.18368e-05	0.665649	8.01928	7.98229	8.23362	5.3016	5.3249	5.50563	down	RefSeq	Homo sapiens IQ motif containing GTPase activating protein 2 (IQGAP2), mRNA	chr5	+	75699074	76003957
16986501	NM_003719	PDE8B	phosphodiesterase 8B	7.66898e-05	0.56807	7.71708	7.59816	7.65463	4.7261	4.06733	4.25508	down	RefSeq	Homo sapiens phosphodiesterase 8B (PDE8B), transcript variant 1, mRNA	chr5	+	76506274	76725632
16986847	NM_031482	ATG10	ATG10 autophagy related 10 homolog (S. cerevisiae)	5.17956e-06	0.629917	6.95843	7.1515	7.0581	4.38935	4.38609	4.55866	down	RefSeq	Homo sapiens ATG10 autophagy related 10 homolog (S. cerevisiae) (ATG10), transcript variant 2, mRNA	chr5	+	81267844	81572241
16987298	NM_032290	ANKRD32	ankyrin repeat domain 32	4.19645e-07	0.532437	8.231	8.26297	8.12401	4.31695	4.32934	4.46122	down	RefSeq	Homo sapiens ankyrin repeat domain 32 (ANKRD32), mRNA	chr5	+	93954052	94075141
16991527	NM_001037332	CYFIP2	cytoplasmic FMR1 interacting protein 2	3.88842e-05	0.583006	6.19756	6.27321	6.56092	3.5678	3.8297	3.69809	down	RefSeq	Homo sapiens cytoplasmic FMR1 interacting protein 2 (CYFIP2), transcript variant 2, mRNA	chr5	+	156693089	156822606
16995848	NM_001093726	SEPP1	selenoprotein P, plasma, 1	2.46754e-07	0.563311	6.227	6.16244	6.24806	3.51525	3.44371	3.53975	down	RefSeq	Homo sapiens selenoprotein P, plasma, 1 (SEPP1), transcript variant 3, mRNA	chr5	-	42799982	42887494
16997721	NM_012446	SSBP2	single-stranded DNA binding protein 2	0.000290931	0.598341	6.38816	6.46355	6.6712	3.48894	4.13741	4.05501	down	RefSeq	Homo sapiens single-stranded DNA binding protein 2 (SSBP2), mRNA	chr5	-	80708840	81047616
16998007	NM_004365	CETN3	centrin, EF-hand protein, 3	0.000255825	0.609202	6.32171	6.83762	6.93776	4.11987	3.89786	4.22545	down	RefSeq	Homo sapiens centrin, EF-hand protein, 3 (CETN3), mRNA	chr5	-	89688078	89705603
17005600	NM_003524	HIST1H2BH	histone cluster 1, H2bh	3.76564e-05	0.649883	7.70906	7.91969	8.15429	5.05234	5.16553	5.23832	down	RefSeq	Homo sapiens histone cluster 1, H2bh (HIST1H2BH), mRNA	chr6	+	26251879	26252303
17009117	NM_153246	C6orf223	chromosome 6 open reading frame 223	9.28364e-05	0.664463	7.79844	7.80302	8.00999	5.39228	5.36958	4.92708	down	RefSeq	Homo sapiens chromosome 6 open reading frame 223 (C6orf223), transcript variant 1, mRNA	chr6	+	43968317	43973695
17010522	NM_001010844	IRAK1BP1	interleukin-1 receptor-associated kinase 1 binding protein 1	6.10503e-06	0.557696	6.626	6.33597	6.41156	3.55113	3.64197	3.61144	down	RefSeq	Homo sapiens interleukin-1 receptor-associated kinase 1 binding protein 1 (IRAK1BP1), mRNA	chr6	+	79577189	79608320
17010851	NM_006416	SLC35A1	solute carrier family 35 (CMP-sialic acid transporter), member A1	0.000121189	0.666395	7.58883	7.90196	8.13855	5.3811	5.25579	5.10958	down	RefSeq	Homo sapiens solute carrier family 35 (CMP-sialic acid transporter), member A1 (SLC35A1), transcript variant 1, mRNA	chr6	+	88180341	88222057
17011593	NM_014845	FIG4	FIG4 homolog, SAC1 lipid phosphatase domain containing (S. cerevisiae)	2.91516e-06	0.655138	8.18946	8.25491	8.25902	5.37523	5.28159	5.52731	down	RefSeq	Homo sapiens FIG4 homolog, SAC1 lipid phosphatase domain containing (S. cerevisiae) (FIG4), mRNA	chr6	+	110012424	110146634
17012859	NM_018945	PDE7B	phosphodiesterase 7B	2.54462e-07	0.537729	6.05495	6.09869	6.116	3.21689	3.26617	3.34106	down	RefSeq	Homo sapiens phosphodiesterase 7B (PDE7B), mRNA	chr6	+	136172834	136516712
17013126	NM_020455	GPR126	G protein-coupled receptor 126	0.000125559	0.662854	8.63169	8.54286	8.58305	5.93121	5.83871	5.30362	down	RefSeq	Homo sapiens G protein-coupled receptor 126 (GPR126), transcript variant a1, mRNA	chr6	+	142622991	142767403
17014064	NM_024630	ZDHHC14	zinc finger, DHHC-type containing 14	6.03692e-07	0.643645	8.08142	8.0313	7.98743	5.12198	5.1332	5.25678	down	RefSeq	Homo sapiens zinc finger, DHHC-type containing 14 (ZDHHC14), transcript variant 1, mRNA	chr6	+	157802165	158099178
17016043	NM_001080480	MBOAT1	membrane bound O-acyltransferase domain containing 1	2.33546e-06	0.663234	8.03045	8.04062	8.06569	5.23013	5.31827	5.45993	down	RefSeq	Homo sapiens membrane bound O-acyltransferase domain containing 1 (MBOAT1), mRNA	chr6	-	20100935	20212670
17016366	NM_003513	HIST1H2AB	histone cluster 1, H2ab	3.03439e-06	0.65584	6.92541	6.88368	6.97968	4.58751	4.43125	4.61533	down	RefSeq	Homo sapiens histone cluster 1, H2ab (HIST1H2AB), mRNA	chr6	-	26033320	26033796
17019831	NM_000255	MUT	methylmalonyl CoA mutase	2.52309e-06	0.645908	8.0758	8.25164	8.30494	5.3198	5.25163	5.33881	down	RefSeq	Homo sapiens methylmalonyl CoA mutase (MUT), nuclear gene encoding mitochondrial protein, mRNA	chr6	-	49398073	49431041
17020103	NM_001512	GSTA4	glutathione S-transferase alpha 4	0.00030424	0.597714	6.51783	6.65984	6.80325	4.03498	4.32072	3.58717	down	RefSeq	Homo sapiens glutathione S-transferase alpha 4 (GSTA4), mRNA	chr6	-	52842746	52860178
17021901	NM_032511	C6orf168	chromosome 6 open reading frame 168	7.41046e-05	0.58846	6.17021	6.59184	6.39194	3.59584	3.73946	3.93604	down	RefSeq	Homo sapiens chromosome 6 open reading frame 168 (C6orf168), mRNA	chr6	-	99720793	99797938
17024669	NM_139165	RAET1E	retinoic acid early transcript 1E	0.00242682	0.620441	5.82972	5.34181	4.91136	3.37935	3.53285	3.06628	down	RefSeq	Homo sapiens retinoic acid early transcript 1E (RAET1E), mRNA	chr6	-	150204511	150219238
17024753	NM_017909	RMND1	required for meiotic nuclear division 1 homolog (S. cerevisiae)	8.67199e-05	0.656349	7.50839	7.80884	7.75297	5.26574	5.07738	4.79899	down	RefSeq	Homo sapiens required for meiotic nuclear division 1 homolog (S. cerevisiae) (RMND1), mRNA	chr6	-	151725989	151773316
17043727	NM_001112706	SCIN	scinderin	9.62368e-07	0.501261	7.83566	7.74354	7.78639	3.76133	3.94816	4.00275	down	RefSeq	Homo sapiens scinderin (SCIN), transcript variant 1, mRNA	chr7	+	12610203	12693228
17045486	NM_015052	HECW1	HECT, C2 and WW domain containing E3 ubiquitin protein ligase 1	0.000198596	0.590544	6.1958	6.33934	6.48981	4.0331	3.7875	3.41447	down	RefSeq	Homo sapiens HECT, C2 and WW domain containing E3 ubiquitin protein ligase 1 (HECW1), mRNA	chr7	+	43152198	43602938
17056072	NM_003930	SKAP2	src kinase associated phosphoprotein 2	8.77159e-06	0.624155	7.05989	6.87887	6.9064	4.39036	4.19533	4.42492	down	RefSeq	Homo sapiens src kinase associated phosphoprotein 2 (SKAP2), mRNA	chr7	-	26706681	27034858
17057381	NM_033054	MYO1G	myosin IG	1.20448e-05	0.567201	6.31368	6.26406	6.47694	3.44403	3.71362	3.65019	down	RefSeq	Homo sapiens myosin IG (MYO1G), mRNA	chr7	-	45002260	45018704
17058121	NM_178558	ZNF680	zinc finger protein 680	0.000273495	0.632406	6.1175	5.73461	5.53174	3.61963	3.7504	3.62363	down	RefSeq	Homo sapiens zinc finger protein 680 (ZNF680), transcript variant 1, mRNA	chr7	-	63980255	64023505
17059388	NM_001142749	KIAA1324L	KIAA1324-like	9.80734e-06	0.633332	7.1263	7.08021	7.12296	4.66289	4.3434	4.50234	down	RefSeq	Homo sapiens KIAA1324-like (KIAA1324L), transcript variant 1, mRNA	chr7	-	86506222	86689015
17059771	NM_017654	SAMD9	sterile alpha motif domain containing 9	4.90121e-07	0.612828	7.2375	7.19413	7.18341	4.33512	4.42363	4.48754	down	RefSeq	Homo sapiens sterile alpha motif domain containing 9 (SAMD9), transcript variant 1, mRNA	chr7	-	92728826	92747336
17059955	NM_002612	PDK4	pyruvate dehydrogenase kinase, isozyme 4	9.65156e-06	0.594036	6.78616	6.8574	6.89855	3.88185	4.13995	4.18095	down	RefSeq	Homo sapiens pyruvate dehydrogenase kinase, isozyme 4 (PDK4), mRNA	chr7	-	95212809	95225925
17062321	NM_017954	CADPS2	Ca++-dependent secretion activator 2	4.28261e-05	0.580631	6.49438	6.39947	6.69854	3.57025	3.92365	3.88204	down	RefSeq	Homo sapiens Ca++-dependent secretion activator 2 (CADPS2), transcript variant 1, mRNA	chr7	-	121958478	122526813
17065017	NM_003382	VIPR2	vasoactive intestinal peptide receptor 2	3.98278e-06	0.60034	6.73987	6.94395	6.79922	4.07478	4.02858	4.19342	down	RefSeq	Homo sapiens vasoactive intestinal peptide receptor 2 (VIPR2), mRNA	chr7	-	158820866	158937649
17067314	NM_016240	SCARA3	scavenger receptor class A, member 3	1.46245e-06	0.528968	7.95677	7.81403	7.8237	4.03226	4.18286	4.26562	down	RefSeq	Homo sapiens scavenger receptor class A, member 3 (SCARA3), transcript variant 1, mRNA	chr8	+	27491385	27534286
17069194	NM_001077619	UBXN2B	UBX domain protein 2B	3.08015e-06	0.522833	7.45047	7.6368	7.77798	4.01514	3.94103	3.99854	down	RefSeq	Homo sapiens UBX domain protein 2B (UBXN2B), mRNA	chr8	+	59323823	59364060
17081829	NM_001080431	SLC45A4	solute carrier family 45, member 4	5.30308e-06	0.648033	7.37569	7.55978	7.5775	4.89664	4.92628	4.76624	down	RefSeq	Homo sapiens solute carrier family 45, member 4 (SLC45A4), mRNA	chr8	-	142217265	142318404
17081850	NM_005293	GPR20	G protein-coupled receptor 20	2.63568e-05	0.664729	6.55505	6.64705	6.41005	4.23205	4.48282	4.32188	down	RefSeq	Homo sapiens G protein-coupled receptor 20 (GPR20), mRNA	chr8	-	142366585	142377367
17084605	NM_006377	UNC13B	unc-13 homolog B (C. elegans)	2.92028e-06	0.626306	7.11133	7.13324	7.25427	4.51513	4.56748	4.38225	down	RefSeq	Homo sapiens unc-13 homolog B (C. elegans) (UNC13B), mRNA	chr9	+	35161989	35405335
17089003	NM_182487	OLFML2A	olfactomedin-like 2A	2.44301e-06	0.612498	7.13569	6.90316	7.00638	4.32243	4.27356	4.29416	down	RefSeq	Homo sapiens olfactomedin-like 2A (OLFML2A), mRNA	chr9	+	127539437	127577164
17092122	NM_001039395	C9orf68	chromosome 9 open reading frame 68	5.25681e-05	0.604936	6.62365	6.53084	6.9319	4.00253	3.94401	4.20443	down	RefSeq	Homo sapiens chromosome 9 open reading frame 68 (C9orf68), mRNA	chr9	-	4553386	4666674
17092208	NM_024896	ERMP1	endoplasmic reticulum metallopeptidase 1	5.01963e-06	0.627408	7.17864	7.20666	7.32453	4.50587	4.44295	4.6721	down	RefSeq	Homo sapiens endoplasmic reticulum metallopeptidase 1 (ERMP1), mRNA	chr9	-	5765076	5833117
17092794	NM_001010915	PTPLAD2	protein tyrosine phosphatase-like A domain containing 2	0.000698201	0.476763	4.81908	5.02623	5.03985	2.89379	2.06076	2.14214	down	RefSeq	Homo sapiens protein tyrosine phosphatase-like A domain containing 2 (PTPLAD2), mRNA	chr9	-	20995306	21031635
17098364	NM_173690	SCAI	suppressor of cancer cell invasion	2.60433e-07	0.653311	7.64404	7.67031	7.61071	5.00653	4.92747	5.0432	down	RefSeq	Homo sapiens suppressor of cancer cell invasion (SCAI), transcript variant 1, mRNA	chr9	-	127704887	127905838
17106102	NM_000495	COL4A5	collagen, type IV, alpha 5	0.000118278	0.649815	5.20475	4.98252	5.00905	3.10427	3.42387	3.34666	down	RefSeq	Homo sapiens collagen, type IV, alpha 5 (COL4A5), transcript variant 1, mRNA	chrX	+	107683074	107940775
17106438	NM_144658	DOCK11	dedicator of cytokinesis 11	2.71919e-06	0.545322	5.74034	5.88816	5.8727	3.21442	3.24724	3.08213	down	RefSeq	Homo sapiens dedicator of cytokinesis 11 (DOCK11), mRNA	chrX	+	117629861	117820126
17109197	NM_017856	GEMIN8	gem (nuclear organelle) associated protein 8	4.02625e-06	0.57986	6.28317	6.34473	6.17601	3.52625	3.657	3.72038	down	RefSeq	Homo sapiens gem (nuclear organelle) associated protein 8 (GEMIN8), transcript variant 3, mRNA	chrX	-	14024845	14048035
17110289	NM_000898	MAOB	monoamine oxidase B	1.91009e-06	0.630745	7.40745	7.26144	7.36505	4.54112	4.70191	4.65477	down	RefSeq	Homo sapiens monoamine oxidase B (MAOB), nuclear gene encoding mitochondrial protein, mRNA	chrX	-	43625857	43741721
17111738	NM_002547	OPHN1	oligophrenin 1	6.24118e-06	0.586043	7.86125	7.62989	7.87591	4.69276	4.47673	4.5246	down	RefSeq	Homo sapiens oligophrenin 1 (OPHN1), mRNA	chrX	-	67262186	67653755
17111918	NM_201599	ZMYM3	zinc finger, MYM-type 3	4.22468e-06	0.605398	6.85152	6.98478	6.98406	4.08718	4.31561	4.20181	down	RefSeq	Homo sapiens zinc finger, MYM-type 3 (ZMYM3), transcript variant 1, mRNA	chrX	-	70459474	70475047
16665932	NM_001924	GADD45A	growth arrest and DNA-damage-inducible, alpha	4.51698e-07	2.03032	4.02999	3.89485	3.84242	7.89163	8.01352	7.98619	up	RefSeq	Homo sapiens growth arrest and DNA-damage-inducible, alpha (GADD45A), mRNA	chr1	+	68150744	68154021
16689869	NM_001993	F3	coagulation factor III (thromboplastin, tissue factor)	3.0408e-07	2.28106	3.7959	3.97687	3.93057	8.84389	9.00216	8.84996	up	RefSeq	Homo sapiens coagulation factor III (thromboplastin, tissue factor) (F3), transcript variant 1, mRNA	chr1	-	94994732	95007413
16691214	NM_198459	DENND2C	DENN	3.14873e-05	1.89018	4.07096	4.6802	4.51634	8.28576	8.45835	8.33382	up	RefSeq	Homo sapiens DENN/MADD domain containing 2C (DENND2C), mRNA	chr1	-	115125469	115213043
16708623	NM_001077494	NFKB2	nuclear factor of kappa light polypeptide gene enhancer in B-cells 2 (p49	8.57543e-07	1.5817	4.6973	4.82653	4.67107	7.43792	7.49801	7.51615	up	RefSeq	Homo sapiens nuclear factor of kappa light polypeptide gene enhancer in B-cells 2 (p49/p100) (NFKB2), transcript variant 1, mRNA	chr10	+	104154229	104162281
16716478	NM_014391	ANKRD1	ankyrin repeat domain 1 (cardiac muscle)	1.23893e-06	2.51023	2.73475	2.90789	3.01211	7.21716	7.17774	7.3305	up	RefSeq	Homo sapiens ankyrin repeat domain 1 (cardiac muscle) (ANKRD1), mRNA	chr10	-	92671853	92681033
16732676	NM_032873	UBASH3B	ubiquitin associated and SH3 domain containing B	0.00161985	2.39893	3.95203	2.02867	3.07831	7.20572	7.30616	7.22004	up	RefSeq	Homo sapiens ubiquitin associated and SH3 domain containing B (UBASH3B), mRNA	chr11	+	122526383	122685187
16740630	NM_005438	FOSL1	FOS-like antigen 1	1.36733e-06	2.19647	3.25302	3.39136	3.51687	7.4908	7.47862	7.34941	up	RefSeq	Homo sapiens FOS-like antigen 1 (FOSL1), mRNA	chr11	-	65659490	65668044
16743647	NM_002423	MMP7	matrix metallopeptidase 7 (matrilysin, uterine)	1.76715e-07	2.15536	3.49946	3.60243	3.68242	7.72438	7.76715	7.75258	up	RefSeq	Homo sapiens matrix metallopeptidase 7 (matrilysin, uterine) (MMP7), mRNA	chr11	-	102391239	102401484
16785631	NM_004094	EIF2S1	eukaryotic translation initiation factor 2, subunit 1 alpha, 35kDa	4.50718e-06	1.72036	4.30102	4.60608	4.40585	7.57533	7.6604	7.66731	up	RefSeq	Homo sapiens eukaryotic translation initiation factor 2, subunit 1 alpha, 35kDa (EIF2S1), mRNA	chr14	+	67826714	67853233
16799315	NM_003246	THBS1	thrombospondin 1	1.61368e-06	2.15476	3.49455	3.72491	3.519	7.69405	7.82409	7.62061	up	RefSeq	Homo sapiens thrombospondin 1 (THBS1), mRNA	chr15	+	39873280	39891667
16819264	NM_005952	MT1X	metallothionein 1X	6.43556e-08	2.19889	4.39916	4.3373	4.41921	9.55121	9.71074	9.66586	up	RefSeq	Homo sapiens metallothionein 1X (MT1X), mRNA	chr16	+	56716336	56718108
16858137	NM_000201	ICAM1	intercellular adhesion molecule 1	1.39212e-07	1.86445	4.59957	4.55235	4.65044	8.50043	8.59877	8.63459	up	RefSeq	Homo sapiens intercellular adhesion molecule 1 (ICAM1), mRNA	chr19	+	10381517	10397291
16898567	NM_182536	GKN2	gastrokine 2	7.41082e-05	2.14946	2.84159	3.3817	2.74491	6.47974	6.32104	6.47605	up	RefSeq	Homo sapiens gastrokine 2 (GKN2), mRNA	chr2	-	69172364	69180102
16930299	NM_001675	ATF4	activating transcription factor 4 (tax-responsive enhancer element B67)	1.07309e-05	1.58955	4.59215	4.5944	4.30223	7.15209	7.1367	7.15231	up	RefSeq	Homo sapiens activating transcription factor 4 (tax-responsive enhancer element B67) (ATF4), transcript variant 1, mRNA	chr22	+	39915700	39918691
17002898	NM_003714	STC2	stanniocalcin 2	2.07381e-07	2.82302	3.07559	3.10638	2.92529	8.54983	8.6661	8.49407	up	RefSeq	Homo sapiens stanniocalcin 2 (STC2), mRNA	chr5	-	172741716	172756506
17012946	NM_006290	TNFAIP3	tumor necrosis factor, alpha-induced protein 3	4.47538e-07	2.70322	2.7132	2.88789	2.79513	7.63695	7.61465	7.4452	up	RefSeq	Homo sapiens tumor necrosis factor, alpha-induced protein 3 (TNFAIP3), mRNA	chr6	+	138188351	138204449
17023646	NM_001901	CTGF	connective tissue growth factor	5.35115e-06	1.69325	4.49312	4.28432	4.38095	7.41734	7.55521	7.3079	up	RefSeq	Homo sapiens connective tissue growth factor (CTGF), mRNA	chr6	-	132269316	132272518
17044177	NM_000600	IL6	interleukin 6 (interferon, beta 2)	1.0194e-06	2.72037	2.59096	2.52455	2.43908	6.89289	6.70234	6.95605	up	RefSeq	Homo sapiens interleukin 6 (interferon, beta 2) (IL6), mRNA	chr7	+	22765503	22771621
17057478	NM_001013398	IGFBP3	insulin-like growth factor binding protein 3	4.71307e-06	1.8313	4.27435	4.31621	4.0156	7.6664	7.63607	7.78312	up	RefSeq	Homo sapiens insulin-like growth factor binding protein 3 (IGFBP3), transcript variant 1, mRNA	chr7	-	45951844	45961473
17098411	NM_005347	HSPA5	heat shock 70kDa protein 5 (glucose-regulated protein, 78kDa)	2.87384e-07	1.64555	6.63701	6.64984	6.75405	11.0316	11.0568	10.8899	up	RefSeq	Homo sapiens heat shock 70kDa protein 5 (glucose-regulated protein, 78kDa) (HSPA5), mRNA	chr9	-	127997127	128003666
16663218	NM_007102	GUCA2B	guanylate cyclase activator 2B (uroguanylin)	0.000342897	1.55607	3.8611	4.13457	4.52307	6.36617	6.50711	6.60673	up	RefSeq	Homo sapiens guanylate cyclase activator 2B (uroguanylin) (GUCA2B), mRNA	chr1	+	42619092	42621495
16666416	NM_144573	NEXN	nexilin (F actin binding protein)	5.62442e-07	1.6605	5.16457	5.1467	5.04058	8.43077	8.47855	8.58242	up	RefSeq	Homo sapiens nexilin (F actin binding protein) (NEXN), transcript variant 1, mRNA	chr1	+	78354198	78409580
16666738	NM_001554	CYR61	cysteine-rich, angiogenic inducer, 61	2.52197e-08	1.69623	5.45866	5.3557	5.39488	9.1602	9.17321	9.1612	up	RefSeq	Homo sapiens cysteine-rich, angiogenic inducer, 61 (CYR61), mRNA	chr1	+	86046444	86049650
16675731	NM_001164586.1	IGFN1	immunoglobulin-like and fibronectin type III domain containing 1	0.000903336	1.67604	3.74256	3.4453	4.40746	6.45808	6.35022	6.62597	up	RefSeq	Homo sapiens eEF1A2 binding protein mRNA, complete cds	chr1	+	201159953	201198080
16684581	NM_144569	SPOCD1	SPOC domain containing 1	3.96991e-05	1.53905	4.70597	5.02959	4.71946	7.37309	7.30416	7.56974	up	RefSeq	Homo sapiens SPOC domain containing 1 (SPOCD1), mRNA	chr1	-	32256023	32281652
16685596	NM_022157	RRAGC	Ras-related GTP binding C	1.24871e-08	1.53884	4.93411	4.98684	4.96161	7.6501	7.61656	7.63521	up	RefSeq	Homo sapiens Ras-related GTP binding C (RRAGC), mRNA	chr1	-	39303870	39325495
16687875	NM_002228	JUN	jun proto-oncogene	4.60127e-06	1.62722	4.07882	4.22612	4.32211	6.81468	6.91576	6.81649	up	RefSeq	Homo sapiens jun proto-oncogene (JUN), mRNA	chr1	-	59246463	59249785
16690511	NM_005645	TAF13	TAF13 RNA polymerase II, TATA box binding protein (TBP)-associated factor, 18kDa	0.000388612	1.75099	4.93738	4.1161	4.06929	7.76823	7.46187	7.74772	up	RefSeq	Homo sapiens TAF13 RNA polymerase II, TATA box binding protein (TBP)-associated factor, 18kDa (TAF13), mRNA	chr1	-	109605121	109618624
16696824	NM_007314	ABL2	v-abl Abelson murine leukemia viral oncogene homolog 2	1.90668e-07	1.56365	4.73429	4.70575	4.80232	7.46608	7.40329	7.40073	up	RefSeq	Homo sapiens v-abl Abelson murine leukemia viral oncogene homolog 2 (ABL2), transcript variant b, mRNA	chr1	-	179068462	179198819
16698980	NM_021194	SLC30A1	solute carrier family 30 (zinc transporter), member 1	4.0129e-08	1.78293	4.9603	4.99399	4.89299	8.85691	8.79246	8.82235	up	RefSeq	Homo sapiens solute carrier family 30 (zinc transporter), member 1 (SLC30A1), mRNA	chr1	-	211744910	211752099
16701407	NM_022366	TFB2M	transcription factor B2, mitochondrial	1.62634e-06	1.64636	5.68285	5.57754	5.84883	9.44727	9.36602	9.35459	up	RefSeq	Homo sapiens transcription factor B2, mitochondrial (TFB2M), nuclear gene encoding mitochondrial protein, mRNA	chr1	-	246703862	246729626
16701748	NM_012341	GTPBP4	GTP binding protein 4	8.97524e-06	1.60545	4.54935	4.55066	4.81156	7.35504	7.50379	7.47543	up	RefSeq	Homo sapiens GTP binding protein 4 (GTPBP4), mRNA	chr10	+	1034338	1065876
16705011	NM_012242	DKK1	dickkopf homolog 1 (Xenopus laevis)	9.4615e-08	1.534	6.78175	6.77388	6.88278	10.41	10.4781	10.4645	up	RefSeq	Homo sapiens dickkopf homolog 1 (Xenopus laevis) (DKK1), mRNA	chr10	+	54074041	54077802
16705641	NM_145306	C10orf35	chromosome 10 open reading frame 35	2.69972e-06	1.66148	4.19908	4.17352	3.97802	6.85949	6.83761	6.82325	up	RefSeq	Homo sapiens chromosome 10 open reading frame 35 (C10orf35), mRNA	chr10	+	71390003	71393355
16706499	NM_005729	PPIF	peptidylprolyl isomerase F	1.49925e-07	1.78235	4.80011	4.8635	4.87106	8.65581	8.69565	8.55446	up	RefSeq	Homo sapiens peptidylprolyl isomerase F (PPIF), nuclear gene encoding mitochondrial protein, mRNA	chr10	+	81107220	81115093
16708161	NM_020354	ENTPD7	ectonucleoside triphosphate diphosphohydrolase 7	4.13309e-07	1.53337	5.22541	5.15396	5.08981	7.8736	7.94641	7.89992	up	RefSeq	Homo sapiens ectonucleoside triphosphate diphosphohydrolase 7 (ENTPD7), mRNA	chr10	+	101419263	101471002
16713872	NM_016204	GDF2	growth differentiation factor 2	0.000286338	1.76402	3.50024	3.25193	3.47446	5.60469	6.21464	6.22063	up	RefSeq	Homo sapiens growth differentiation factor 2 (GDF2), mRNA	chr10	-	48413092	48416853
16714125	NM_001080520	DRGX	dorsal root ganglia homeobox	0.000114561	1.69318	4.15954	4.84611	4.67859	7.77465	7.75119	7.64405	up	RefSeq	Homo sapiens dorsal root ganglia homeobox (DRGX), mRNA	chr10	-	50572237	50603986
16725112	NM_004177	STX3	syntaxin 3	2.6796e-06	1.52537	5.10627	5.06323	5.28667	7.85341	7.88688	7.83606	up	RefSeq	Homo sapiens syntaxin 3 (STX3), transcript variant 1, mRNA	chr11	+	59480929	59573355
16727502	NM_001104	ACTN3	actinin, alpha 3	6.58847e-05	1.71571	3.6256	3.55095	3.6557	6.12412	6.47631	5.98456	up	RefSeq	Homo sapiens actinin, alpha 3 (ACTN3), mRNA	chr11	+	66314391	66330797
16728832	NM_152222	RELT	RELT tumor necrosis factor receptor	1.4397e-06	1.6635	3.96749	4.04943	3.8675	6.54027	6.6193	6.61011	up	RefSeq	Homo sapiens RELT tumor necrosis factor receptor (RELT), transcript variant 2, mRNA	chr11	+	73087309	73108519
16736337	NM_153676	USH1C	Usher syndrome 1C (autosomal recessive, severe)	4.30297e-06	1.54952	3.85772	3.94503	4.02568	6.17331	6.12058	6.03457	up	RefSeq	Homo sapiens Usher syndrome 1C (autosomal recessive, severe) (USH1C), transcript variant b3, mRNA	chr11	-	17515442	17565963
16739192	NM_013401	RAB3IL1	RAB3A interacting protein (rabin3)-like 1	5.09308e-05	1.65248	4.03959	4.28407	3.92254	6.62788	6.66942	6.93927	up	RefSeq	Homo sapiens RAB3A interacting protein (rabin3)-like 1 (RAB3IL1), mRNA	chr11	-	61664773	61687741
16739648	NM_000738	CHRM1	cholinergic receptor, muscarinic 1	6.61014e-05	1.65274	3.99443	4.16835	3.78633	6.78227	6.52423	6.4423	up	RefSeq	Homo sapiens cholinergic receptor, muscarinic 1 (CHRM1), mRNA	chr11	-	62676151	62689279
16741201	NM_001277	CHKA	choline kinase alpha	2.24232e-07	1.85391	4.29366	4.20607	4.27633	7.84499	7.86011	7.9806	up	RefSeq	Homo sapiens choline kinase alpha (CHKA), transcript variant 1, mRNA	chr11	-	67820326	67888858
16763600	NM_001143668	AMIGO2	adhesion molecule with Ig-like domain 2	1.06249e-05	1.59823	4.47107	4.36766	4.43012	7.15095	7.1704	6.88536	up	RefSeq	Homo sapiens adhesion molecule with Ig-like domain 2 (AMIGO2), transcript variant 1, mRNA	chr12	-	47469490	47473734
16769622	NM_004075	CRY1	cryptochrome 1 (photolyase-like)	3.20269e-05	1.76248	3.33643	3.67709	3.33705	6.17832	5.98112	6.0832	up	RefSeq	Homo sapiens cryptochrome 1 (photolyase-like) (CRY1), mRNA	chr12	-	107385142	107487607
16780632	NM_033132	ZIC5	Zic family member 5 (odd-paired homolog, Drosophila)	0.000383192	1.66348	4.88414	4.83236	4.03868	7.56431	7.67865	7.63857	up	RefSeq	Homo sapiens Zic family member 5 (odd-paired homolog, Drosophila) (ZIC5), mRNA	chr13	-	100615275	100624178
16785379	NM_021979	HSPA2	heat shock 70kDa protein 2	7.16148e-05	1.55992	4.44603	4.93487	4.74206	7.28109	7.47119	7.27836	up	RefSeq	Homo sapiens heat shock 70kDa protein 2 (HSPA2), mRNA	chr14	+	65002623	65009955
16815310	NM_016639	TNFRSF12A	tumor necrosis factor receptor superfamily, member 12A	5.42356e-08	1.68822	5.38788	5.40784	5.42115	9.10356	9.19447	9.07967	up	RefSeq	Homo sapiens tumor necrosis factor receptor superfamily, member 12A (TNFRSF12A), mRNA	chr16	+	3070313	3072384
16818339	NM_024742	ARMC5	armadillo repeat containing 5	4.95762e-05	1.58053	4.80886	4.3788	4.72072	7.32441	7.43612	7.22204	up	RefSeq	Homo sapiens armadillo repeat containing 5 (ARMC5), transcript variant 2, mRNA	chr16	+	31469594	31478488
16818600	NM_014321	ORC6	origin recognition complex, subunit 6	3.45716e-05	1.63739	4.02948	4.15515	4.43045	6.98263	6.89111	6.78202	up	RefSeq	Homo sapiens origin recognition complex, subunit 6 (ORC6), mRNA	chr16	+	46723558	46732306
16821541	NM_031476	CRISPLD2	cysteine-rich secretory protein LCCL domain containing 2	1.71463e-05	1.52127	4.80554	5.10106	5.14831	7.65192	7.61292	7.63771	up	RefSeq	Homo sapiens cysteine-rich secretory protein LCCL domain containing 2 (CRISPLD2), mRNA	chr16	+	84853537	84943116
16832268	NM_145109	MAP2K3	mitogen-activated protein kinase kinase 3	1.10823e-05	1.59033	4.65702	4.58725	4.37851	7.17812	7.32705	7.15954	up	RefSeq	Homo sapiens mitogen-activated protein kinase kinase 3 (MAP2K3), transcript variant B, mRNA	chr17	+	21187968	21218552
16834151	NM_031963	KRTAP9-8	keratin associated protein 9-8	0.000591601	1.76365	3.6753	3.18363	3.83258	6.67248	6.05745	6.12618	up	RefSeq	Homo sapiens keratin associated protein 9-8 (KRTAP9-8), mRNA	chr17	+	39394270	39395256
16838017	NM_003857	GALR2	galanin receptor 2	5.82046e-05	1.61173	4.19574	4.42903	4.25314	7.11041	6.97344	6.6719	up	RefSeq	Homo sapiens galanin receptor 2 (GALR2), mRNA	chr17	+	74070875	74073622
16841852	NM_178836	PLD6	phospholipase D family, member 6	1.63664e-05	1.55384	4.55948	4.88144	4.88172	7.4006	7.43108	7.42341	up	RefSeq	Homo sapiens phospholipase D family, member 6 (PLD6), mRNA	chr17	-	17104309	17109646
16845410	NM_001986	ETV4	ets variant 4	3.66694e-06	1.57603	4.69006	4.60236	4.66766	7.33164	7.45668	7.21325	up	RefSeq	Homo sapiens ets variant 4 (ETV4), transcript variant 1, mRNA	chr17	-	41605211	41623762
16852573	NM_001144967	NEDD4L	neural precursor cell expressed, developmentally down-regulated 4-like	8.1182e-08	1.57175	4.56507	4.56726	4.59078	7.23131	7.19879	7.13915	up	RefSeq	Homo sapiens neural precursor cell expressed, developmentally down-regulated 4-like (NEDD4L), transcript variant j, mRNA	chr18	+	55711610	56068772
16852905	NM_002640	SERPINB8	serpin peptidase inhibitor, clade B (ovalbumin), member 8	1.43297e-05	1.65031	4.13559	4.17724	4.30139	6.85494	6.83262	7.12986	up	RefSeq	Homo sapiens serpin peptidase inhibitor, clade B (ovalbumin), member 8 (SERPINB8), transcript variant 1, mRNA	chr18	+	61637159	61688260
16853716	NM_005559	LAMA1	laminin, alpha 1	2.92816e-07	1.56102	4.60326	4.62501	4.70231	7.24296	7.29349	7.20942	up	RefSeq	Homo sapiens laminin, alpha 1 (LAMA1), mRNA	chr18	-	6941743	7117813
16857143	NM_018074	CCDC94	coiled-coil domain containing 94	2.06464e-08	1.56903	4.62575	4.58397	4.61437	7.24623	7.24551	7.19864	up	RefSeq	Homo sapiens coiled-coil domain containing 94 (CCDC94), mRNA	chr19	+	4247087	4269085
16861895	NM_001001716	NFKBIB	nuclear factor of kappa light polypeptide gene enhancer in B-cells inhibitor, beta	1.92245e-06	1.61349	4.32664	4.36977	4.372	7.05068	7.12304	6.91203	up	RefSeq	Homo sapiens nuclear factor of kappa light polypeptide gene enhancer in B-cells inhibitor, beta (NFKBIB), transcript variant 2, mRNA	chr19	+	39390340	39399534
16862145	NM_006503	PSMC4	proteasome (prosome, macropain) 26S subunit, ATPase, 4	1.38904e-07	1.54799	6.58796	6.45802	6.59342	10.1331	10.1327	10.1357	up	RefSeq	Homo sapiens proteasome (prosome, macropain) 26S subunit, ATPase, 4 (PSMC4), transcript variant 1, mRNA	chr19	+	40477073	40487353
16863740	NM_153608	ZNF114	zinc finger protein 114	6.12128e-07	2.39646	3.12123	2.94701	3.19105	7.44708	7.38146	7.36099	up	RefSeq	Homo sapiens zinc finger protein 114 (ZNF114), mRNA	chr19	+	48774654	48790863
16865530	NM_006737	KIR3DL2	killer cell immunoglobulin-like receptor, three domains, long cytoplasmic tail, 2	0.000251535	1.64095	4.29406	3.8098	4.14306	6.999	6.4654	6.63219	up	RefSeq	Homo sapiens killer cell immunoglobulin-like receptor, three domains, long cytoplasmic tail, 2 (KIR3DL2), mRNA	chr19	+	55361898	55378670
16868361	NM_198535	ZNF699	zinc finger protein 699	3.96139e-06	1.68345	4.33855	4.57972	4.45856	7.5482	7.56827	7.40275	up	RefSeq	Homo sapiens zinc finger protein 699 (ZNF699), mRNA	chr19	-	9404951	9415795
16872682	NM_002088	GRIK5	glutamate receptor, ionotropic, kainate 5	1.76591e-05	1.65769	4.06769	4.17214	3.851	6.72986	6.74444	6.56849	up	RefSeq	Homo sapiens glutamate receptor, ionotropic, kainate 5 (GRIK5), mRNA	chr19	-	42502473	42569957
16902726	NM_207310	CCDC74B	coiled-coil domain containing 74B	0.000326036	1.63021	4.58309	3.93458	4.40294	6.75633	7.10471	7.20223	up	RefSeq	Homo sapiens coiled-coil domain containing 74B (CCDC74B), mRNA	chr2	-	130896860	130902707
16909021	NM_006216	SERPINE2	serpin peptidase inhibitor, clade E (nexin, plasminogen activator inhibitor type 1), member 2	1.76736e-05	1.6794	3.93319	3.9221	4.24618	6.71515	6.85311	6.755	up	RefSeq	Homo sapiens serpin peptidase inhibitor, clade E (nexin, plasminogen activator inhibitor type 1), member 2 (SERPINE2), transcript variant 1, mRNA	chr2	-	224839765	224904036
16927174	NM_022720	DGCR8	DiGeorge syndrome critical region gene 8	3.12523e-06	1.62133	4.1381	4.34958	4.22623	6.92463	6.80417	6.88471	up	RefSeq	Homo sapiens DiGeorge syndrome critical region gene 8 (DGCR8), transcript variant 1, mRNA	chr22	+	20067755	20099400
16938378	NM_005126	NR1D2	nuclear receptor subfamily 1, group D, member 2	1.26725e-05	1.51611	5.24935	5.01154	5.08251	7.719	7.65037	7.89285	up	RefSeq	Homo sapiens nuclear receptor subfamily 1, group D, member 2 (NR1D2), transcript variant 1, mRNA	chr3	+	23986751	24022109
16960355	NM_014220	TM4SF1	transmembrane 4 L six family member 1	1.20903e-07	1.5351	6.67345	6.64124	6.76727	10.2538	10.2585	10.3155	up	RefSeq	Homo sapiens transmembrane 4 L six family member 1 (TM4SF1), mRNA	chr3	-	149086805	149095652
16962632	NM_018192	LEPREL1	leprecan-like 1	3.1735e-05	1.57728	4.78955	4.64707	4.40706	7.36113	7.31981	7.15438	up	RefSeq	Homo sapiens leprecan-like 1 (LEPREL1), transcript variant 1, mRNA	chr3	-	189674517	189840226
16968447	NM_032717	AGPAT9	1-acylglycerol-3-phosphate O-acyltransferase 9	4.06604e-06	1.60522	4.35044	4.22786	4.263	6.80952	6.80285	7.00079	up	RefSeq	Homo sapiens 1-acylglycerol-3-phosphate O-acyltransferase 9 (AGPAT9), mRNA	chr4	+	84457067	84527028
16971966	NM_020840	FNIP2	folliculin interacting protein 2	4.83571e-06	1.54699	4.79245	4.94467	5.05811	7.6775	7.59307	7.61745	up	RefSeq	Homo sapiens folliculin interacting protein 2 (FNIP2), mRNA	chr4	+	159690182	159829201
16984730	NM_006350	FST	follistatin	2.00827e-05	1.55917	4.8806	4.54564	4.81577	7.31341	7.4846	7.40766	up	RefSeq	Homo sapiens follistatin (FST), transcript variant FST317, mRNA	chr5	+	52776239	52782964
16994161	NM_032286	MED10	mediator complex subunit 10	5.68906e-06	1.76882	4.80698	4.87109	4.69918	8.57027	8.2699	8.59053	up	RefSeq	Homo sapiens mediator complex subunit 10 (MED10), mRNA	chr5	-	6371994	6378707
16996433	NM_006622	PLK2	polo-like kinase 2	6.60141e-06	1.63128	4.21604	3.97488	4.16275	6.64548	6.79093	6.71591	up	RefSeq	Homo sapiens polo-like kinase 2 (PLK2), mRNA	chr5	-	57749809	57756087
16998823	NM_001142483	C5orf13	chromosome 5 open reading frame 13	1.2055e-05	1.57873	4.1179	4.06707	4.04114	6.60403	6.37206	6.32566	up	RefSeq	Homo sapiens chromosome 5 open reading frame 13 (C5orf13), transcript variant 11, mRNA	chr5	-	110998318	111333161
17000724	NM_001945	HBEGF	heparin-binding EGF-like growth factor	1.27068e-05	1.67625	4.14644	4.09691	4.34679	7.09803	7.12484	6.88133	up	RefSeq	Homo sapiens heparin-binding EGF-like growth factor (HBEGF), mRNA	chr5	-	139712428	139726216
17004194	NM_033260	FOXQ1	forkhead box Q1	8.51494e-07	1.57236	4.48404	4.58931	4.62051	7.13388	7.23356	7.16425	up	RefSeq	Homo sapiens forkhead box Q1 (FOXQ1), mRNA	chr6	+	1312675	1314993
17005888	NM_003447	ZNF165	zinc finger protein 165	4.21849e-05	1.7207	3.83659	3.97401	3.83456	6.9511	6.57498	6.51171	up	RefSeq	Homo sapiens zinc finger protein 165 (ZNF165), mRNA	chr6	+	28048482	28057341
17006863	NM_005345	HSPA1A	heat shock 70kDa protein 1A	3.56462e-06	1.59664	6.03678	6.30478	5.97547	9.73749	9.7551	9.75302	up	RefSeq	Homo sapiens heat shock 70kDa protein 1A (HSPA1A), mRNA	chr6	+	31783291	31785723
17006881	NM_005346	HSPA1B	heat shock 70kDa protein 1B	4.21663e-05	1.69852	5.90524	5.30815	5.94802	9.70209	9.72247	9.7245	up	RefSeq	Homo sapiens heat shock 70kDa protein 1B (HSPA1B), mRNA	chr6	+	31795512	31798031
17019805	NM_014452	TNFRSF21	tumor necrosis factor receptor superfamily, member 21	7.83367e-07	1.82986	4.51913	4.4847	4.5092	8.10186	8.32016	8.30487	up	RefSeq	Homo sapiens tumor necrosis factor receptor superfamily, member 21 (TNFRSF21), mRNA	chr6	-	47199268	47277680
17045182	NM_030636	EEPD1	endonuclease	7.1349e-06	1.51255	4.38891	4.37151	4.54423	6.71447	6.61589	6.79354	up	RefSeq	Homo sapiens endonuclease/exonuclease/phosphatase family domain containing 1 (EEPD1), mRNA	chr7	+	36192758	36341152
17045838	NM_000596	IGFBP1	insulin-like growth factor binding protein 1	0.000726258	1.59432	5.26415	5.39576	5.38659	8.94405	8.77871	7.86043	up	RefSeq	Homo sapiens insulin-like growth factor binding protein 1 (IGFBP1), mRNA	chr7	+	45927956	45933267
17046181	NM_018697	LANCL2	LanC lantibiotic synthetase component C-like 2 (bacterial)	6.15122e-09	1.69205	4.14558	4.15122	4.18404	7.05238	7.01747	7.04837	up	RefSeq	Homo sapiens LanC lantibiotic synthetase component C-like 2 (bacterial) (LANCL2), mRNA	chr7	+	55433141	55501435
17072135	NM_002514	NOV	nephroblastoma overexpressed gene	8.97692e-06	1.7959	3.22466	3.3696	3.33758	5.78394	6.04044	6.01222	up	RefSeq	Homo sapiens nephroblastoma overexpressed gene (NOV), mRNA	chr8	+	120428546	120436678
17091554	NM_207309	UAP1L1	UDP-N-acteylglucosamine pyrophosphorylase 1-like 1	8.35008e-08	1.58265	4.52467	4.5151	4.45908	7.15676	7.08824	7.11891	up	RefSeq	Homo sapiens UDP-N-acteylglucosamine pyrophosphorylase 1-like 1 (UAP1L1), mRNA	chr9	+	139971953	139978991
17101422	NM_001830	CLCN4	chloride channel 4	8.57874e-07	1.50648	5.22495	5.15531	5.31433	7.83658	7.91475	7.89227	up	RefSeq	Homo sapiens chloride channel 4 (CLCN4), mRNA	chrX	+	10124985	10205700
17117422	NM_001242925.1	TMCC2	transmembrane and coiled-coil domain family 2	6.84731e-06	1.76613	3.55648	3.73033	3.73787	6.58075	6.53912	6.35114	up	RefSeq	Homo sapiens clone DNA142934 GLSH6409 (UNQ6409) mRNA, complete cds	chr1	+	205236636	205236992
