# Supplementary material for: Transcriptome Analysis Reveals Unfolded Protein Response Was Induced During the Early Stage of Burkholderia pseudomallei Infection in A549 Cells
Source: Front Genet. 2020 Dec 8;11:585203. doi: 10.3389/fgene.2020.585203 (PMC7753206; doi:10.3389/fgene.2020.585203)
Supplement: Supplementary Table 6 — Affymetrix microarray raw data. [file Table_6.XLSX]

## Sheet: Microarray Raw Data
Probe Set ID	0hpi-1 (HuGene-2_0-st).rma-gene-full-Signal	0hpi-2 (HuGene-2_0-st).rma-gene-full-Signal	0hpi-3 HuGene-2_0-st).rma-gene-full-Signal	6hpi-1 (HuGene-2_0-st).rma-gene-full-Signal	6hpi-2 (HuGene-2_0-st).rma-gene-full-Signal	6hpi-3 HuGene-2_0-st).rma-gene-full-Signal	12hpi-1 (HuGene-2_0-st).rma-gene-full-Signal	12hpi-2 (HuGene-2_0-st).rma-gene-full-Signal	12hpi-3 (HuGene-2_0-st).rma-gene-full-Signal	Gene Symbol	Gene Description	mRNA Accession	mRNA Source	mRna - Description	mRNA - xhyb	Chromosome	Strand	Start	Stop	GO Biological Process ID	GO Biological Process Term	GO Biological Process Evidence	GO Cellular Component ID	GO Cellular Component Term	GO Cellular Component Evidence	GO Molecular Function ID	GO Molecular Function Term	GO Molecular Function Evidence	Pathway Source	Pathway Name	Protein Domains - Source	Protein Domains - Accession or domain name	Protein Domains - Description	crosshyb_type	category
16651297	1.5946	2.92563	2.62152	2.33424	1.38466	1.61328	0.268066	0.666057	2.77625	---	---	---	---	---	---	---	---	0	0	---	---	---	---	---	---	---	---	---	---	---	---	---	---	---	normgene->intron
16712144	0.910741	1.18944	0.477255	0.705763	0.545275	1.08758	0.385456	0.666057	0.638057	---	---	---	---	---	---	chr10	-	16249820	16249926	---	---	---	---	---	---	---	---	---	---	---	---	---	---	3	---
16650491	1.50518	0.898337	1.36472	0.705763	1.21153	0.418693	0.385456	1.10849	1.00744	---	---	---	---	---	---	---	---	0	0	---	---	---	---	---	---	---	---	---	---	---	---	---	---	---	normgene->intron
16651037	0.65281	2.17519	0.396302	1.5554	1.10849	0.521182	0.385456	0.666057	1.50518	---	---	---	---	---	---	---	---	0	0	---	---	---	---	---	---	---	---	---	---	---	---	---	---	---	normgene->intron
16651983	2.84915	4.04293	0.521182	1.5554	2.07535	2.05281	0.385456	1.93148	0.178449	---	---	---	---	---	---	---	---	0	0	---	---	---	---	---	---	---	---	---	---	---	---	---	---	---	normgene->intron
16652647	2.84915	4.04293	0.521182	1.5554	2.07535	2.05281	0.385456	1.93148	0.178449	---	---	---	---	---	---	---	---	0	0	---	---	---	---	---	---	---	---	---	---	---	---	---	---	---	normgene->intron
16650521	0.773584	0.75919	0.938613	0.921523	1.14033	0.88662	0.404164	0.907277	0.512643	---	---	---	---	---	---	---	---	0	0	---	---	---	---	---	---	---	---	---	---	---	---	---	---	---	normgene->intron
16854181	0.801493	0.797611	0.652955	0.581851	0.666057	0.542145	0.413633	0.791412	0.725551	---	---	---	---	---	---	chr18	-	18700365	18700467	---	---	---	---	---	---	---	---	---	---	---	---	---	---	3	---
16650817	1.42443	2.29381	1.14844	0.819841	1.08193	0.823836	0.425415	0.561141	0.731346	---	---	---	---	---	---	---	---	0	0	---	---	---	---	---	---	---	---	---	---	---	---	---	---	---	normgene->intron
16654991	1.00348	1.00343	1.10849	0.901499	1.02959	1.41047	0.476527	0.887271	1.34553	---	---	---	---	---	---	---	---	0	0	---	---	---	---	---	---	---	---	---	---	---	---	---	---	---	normgene->intron
16927765	0.751673	0.719465	1.13831	1.53578	0.666057	0.604708	0.476533	0.551006	0.707509	---	---	---	---	---	---	chr22	+	22872116	22872211	---	---	---	---	---	---	---	---	---	---	---	---	---	---	3	---
16912302	0.909661	0.785689	1.47704	1.34924	0.82731	1.16762	0.480088	0.833552	0.950537	---	---	ENST00000390832	ENSEMBL	ncrna:snoRNA chromosome:GRCh37:20:29964122:29964249:1 gene:ENSG00000212134	FALSE	chr20	+	29964122	29964249	---	---	---	---	---	---	---	---	---	---	---	---	---	---	3	main
17118918	0.700611	1.06379	0.93832	1.06677	1.29265	0.908082	0.482956	0.847984	1.03899	---	---	---	---	---	---	chrU	+	1	100	---	---	---	---	---	---	---	---	---	---	---	---	---	---	3	---
16948150	1.01176	0.881727	1.00982	0.955565	0.604768	0.555225	0.496319	0.604768	0.577418	---	---	---	---	---	---	chr3	+	176481021	176481129	---	---	---	---	---	---	---	---	---	---	---	---	---	---	3	---
16651057	0.706525	1.02438	1.49452	0.691247	0.593619	0.688621	0.511991	0.685871	1.25981	---	---	---	---	---	---	---	---	0	0	---	---	---	---	---	---	---	---	---	---	---	---	---	---	---	normgene->intron
16976699	0.661288	0.921523	0.526965	0.860607	0.948628	0.674534	0.513424	0.52427	0.846441	---	---	---	---	---	---	chr4	-	72625235	72625333	---	---	---	---	---	---	---	---	---	---	---	---	---	---	3	---
17104120	0.680646	0.962659	0.934609	0.746899	0.385456	0.962659	0.515107	0.794109	0.849463	---	---	---	---	---	---	chrX	+	55477893	55477953	---	---	---	---	---	---	---	---	---	---	---	---	---	---	3	---
16650665	1.38078	0.96595	1.01111	1.28721	0.851348	1.44517	0.519133	0.918411	1.3023	---	---	---	---	---	---	---	---	0	0	---	---	---	---	---	---	---	---	---	---	---	---	---	---	---	normgene->intron
16650831	1.35252	0.665211	0.621818	0.983721	0.829132	1.90013	0.519133	0.410754	0.787322	---	---	---	---	---	---	---	---	0	0	---	---	---	---	---	---	---	---	---	---	---	---	---	---	---	normgene->intron
16650717	0.65281	1.10849	1.10849	0.735363	2.07535	0.268066	0.519877	0.215419	2.44936	---	---	---	---	---	---	---	---	0	0	---	---	---	---	---	---	---	---	---	---	---	---	---	---	---	normgene->intron
16654093	1.49792	0.820831	0.713977	0.907125	0.735935	0.961839	0.520825	0.875436	0.945739	---	---	---	---	---	---	---	---	0	0	---	---	---	---	---	---	---	---	---	---	---	---	---	---	---	normgene->intron
16650027	2.2684	2.00813	1.29721	1.13489	0.668072	0.961839	0.521182	1.31546	1.38337	---	---	---	---	---	---	---	---	0	0	---	---	---	---	---	---	---	---	---	---	---	---	---	---	---	normgene->intron
16650719	1.29325	1.44459	0.815146	1.0225	0.686183	0.70725	0.521182	1.93841	1.1542	---	---	---	---	---	---	---	---	0	0	---	---	---	---	---	---	---	---	---	---	---	---	---	---	---	normgene->intron
16653887	0.605894	1.17694	0.899936	0.722168	0.743359	0.458742	0.521182	0.781115	1.11088	---	---	---	---	---	---	---	---	0	0	---	---	---	---	---	---	---	---	---	---	---	---	---	---	---	normgene->intron
16655421	3.01285	1.20972	2.59017	1.3404	1.85239	1.87493	0.521182	1.27703	1.52546	---	---	---	---	---	---	---	---	0	0	---	---	---	---	---	---	---	---	---	---	---	---	---	---	---	normgene->intron
16934242	1.83283	2.04584	1.18952	2.96651	2.83234	2.74794	0.521182	2.2549	1.33437
16847518	1.27133	1.67849	0.832358	1.7612	0.877338	0.732325	0.521182	0.875436	0.983252	---	---	ENST00000459265	ENSEMBL	ncrna:miRNA chromosome:GRCh37:17:60231365:60231442:-1 gene:ENSG00000238921	FALSE	chr17	-	60231365	60231442	---	---	---	---	---	---	---	---	---	---	---	---	---	---	1	main
16701029	0.79879	0.946728	0.764404	1.10849	0.844131	0.546388	0.521182	1.23052	1.02188	---	---	---	---	---	---	chr1	-	240317951	240318072	---	---	---	---	---	---	---	---	---	---	---	---	---	---	3	---
16650917	0.65281	0.921523	0.906773	0.396302	0.385456	0.788035	0.521182	0.108567	0.849463	---	---	---	---	---	---	---	---	0	0	---	---	---	---	---	---	---	---	---	---	---	---	---	---	---	normgene->intron
16655509	1.11285	0.664877	1.81934	1.05322	0.652882	2.20662	0.521182	0.797757	0.691387	---	---	---	---	---	---	---	---	0	0	---	---	---	---	---	---	---	---	---	---	---	---	---	---	---	normgene->intron
16657223	2.33424	1.36296	1.36296	2.07535	1.88736	0.521182	0.521182	1.10849	1.33437	---	---	---	---	---	---	---	---	0	0	---	---	---	---	---	---	---	---	---	---	---	---	---	---	---	normgene->intron
16702005	0.807932	0.93493	0.953144	1.20705	0.778852	0.546653	0.521509	0.740632	0.552415	---	---	---	---	---	---	chr10	+	5046902	5047034	---	---	---	---	---	---	---	---	---	---	---	---	---	---	3	---
16836487	0.838794	1.04051	1.02754	1.24451	0.853667	1.03867	0.525571	0.580963	1.15306	---	---	---	---	---	---	chr17	+	56913260	56913355	---	---	---	---	---	---	---	---	---	---	---	---	---	---	1	---
16654411	1.76132	1.32134	1.26871	1.21346	1.78157	2.42025	0.529018	1.43697	1.60465	---	---	---	---	---	---	---	---	0	0	---	---	---	---	---	---	---	---	---	---	---	---	---	---	---	normgene->intron
16975145	0.927304	0.857232	1.04403	1.20361	0.923306	0.818339	0.530968	1.1394	0.862164	---	---	---	---	---	---	chr4	-	36427988	36428050	---	---	---	---	---	---	---	---	---	---	---	---	---	---	3	---
17114095	0.581228	0.942653	0.79908	1.077	0.873528	0.845407	0.535451	0.692666	0.940299	---	---	---	---	---	---	chrX	-	129444046	129444152	---	---	---	---	---	---	---	---	---	---	---	---	---	---	3	---
16876810	0.72866	0.564077	1.06133	0.37637	0.608566	0.671446	0.536354	0.899913	0.578085	---	---	ENST00000408328	ENSEMBL	ncrna:snRNA chromosome:GRCh37:2:7716972:7717102:1 gene:ENSG00000221255	FALSE	chr2	+	7716972	7717102	---	---	---	---	---	---	---	---	---	---	---	---	---	---	1	main
17095739	0.875908	0.836782	1.00533	1.2382	0.515972	0.577568	0.541006	0.577568	1.03073	---	---	hsa-mir-3910-2	miRBase Micro RNA Database	MI0016431 Homo sapiens miR-3910-2 stem-loop	FALSE	chr9	-	94398546	94398627	---	---	---	---	---	---	---	---	---	---	---	---	---	---	1	main
16711338	0.737727	0.679628	0.942149	0.861878	0.793466	0.589972	0.544149	0.952625	0.82672	---	---	---	---	---	---	chr10	-	5004628	5004760	---	---	---	---	---	---	---	---	---	---	---	---	---	---	3	---
16830910	1.09846	1.10849	1.26835	1.26835	0.683292	0.963893	0.545317	0.552389	0.874997	---	---	---	---	---	---	chr17	+	8090263	8090322	---	---	---	---	---	---	---	---	---	---	---	---	---	---	1	---
16650975	0.801281	0.758221	0.947809	0.813643	0.634172	0.49415	0.54562	0.999801	0.560805	---	---	---	---	---	---	---	---	0	0	---	---	---	---	---	---	---	---	---	---	---	---	---	---	---	normgene->intron
16650979	1.12538	0.51657	1.05946	0.522503	0.6965	1.02343	0.546036	0.58301	0.691387	---	---	---	---	---	---	---	---	0	0	---	---	---	---	---	---	---	---	---	---	---	---	---	---	---	normgene->intron
17023229	1.39888	1.32948	2.25034	2.02742	0.95558	1.22777	0.548072	1.03392	0.986951	---	---	---	---	---	---	chr6	-	121863632	121863772	---	---	---	---	---	---	---	---	---	---	---	---	---	---	3	---
17105991	1.14253	0.974416	0.600572	0.744531	0.743359	0.654089	0.549456	0.769874	0.733659	---	---	---	---	---	---	chrX	+	106445807	106445913	---	---	---	---	---	---	---	---	---	---	---	---	---	---	3	---
16654435	0.508778	0.921523	1.39074	0.550315	1.10849	0.948306	0.550315	1.22785	0.973636	---	---	---	---	---	---	---	---	0	0	---	---	---	---	---	---	---	---	---	---	---	---	---	---	---	normgene->intron
16983672	1.06825	1.10849	1.28921	0.907188	0.640352	1.02222	0.554759	1.04023	1.34571	---	---	---	---	---	---	chr5	+	31505791	31505895	---	---	---	---	---	---	---	---	---	---	---	---	---	---	3	---
16765190	0.701751	0.772429	0.699082	1.50754	1.14307	0.987194	0.555763	0.75598	0.881317	---	---	---	---	---	---	chr12	-	53532329	53532435	---	---	---	---	---	---	---	---	---	---	---	---	---	---	3	---
16907602	0.773584	0.999864	0.507156	0.544822	0.708869	0.999864	0.556458	0.666057	0.557105	---	---	---	---	---	---	chr2	-	207565789	207565909	---	---	---	---	---	---	---	---	---	---	---	---	---	---	1	---
16650503	0.986226	0.921523	0.906773	1.10573	0.757556	0.550258	0.557832	0.832075	0.784623	---	---	---	---	---	---	---	---	0	0	---	---	---	---	---	---	---	---	---	---	---	---	---	---	---	normgene->intron
16887482	1.31963	1.00116	0.906773	0.578159	0.83843	0.979948	0.561823	0.752475	0.877852	---	---	---	---	---	---	chr2	+	171639677	171639781	---	---	---	---	---	---	---	---	---	---	---	---	---	---	1	---
16651289	0.861713	1.48436	2.8166	0.962159	1.03075	0.672173	0.563012	0.721795	0.928383	---	---	---	---	---	---	---	---	0	0	---	---	---	---	---	---	---	---	---	---	---	---	---	---	---	normgene->intron
16881432	1.15271	1.07958	0.908289	0.918662	0.67622	0.674914	0.564351	0.813376	0.781794	---	---	ENST00000391076	ENSEMBL	ncrna:snoRNA chromosome:GRCh37:2:72987663:72987731:1 gene:ENSG00000212378	FALSE	chr2	+	72987663	72987731	---	---	---	---	---	---	---	---	---	---	---	---	---	---	3	main
16654831	0.854826	1.13131	0.606284	0.808279	1.2105	0.53118	0.566204	0.803009	0.784525	---	---	---	---	---	---	---	---	0	0	---	---	---	---	---	---	---	---	---	---	---	---	---	---	---	normgene->intron
16949570	0.960148	0.807597	0.998774	0.935163	0.909128	0.601552	0.566956	0.591609	0.908411	---	---	ENST00000516924	ENSEMBL	ncrna:miRNA chromosome:GRCh37:3:189861445:189861532:1 gene:ENSG00000252733	FALSE	chr3	+	189861445	189861532	---	---	---	---	---	---	---	---	---	---	---	---	---	---	1	main
16798262	0.81976	0.788485	0.69634	0.774597	0.666057	0.61383	0.567358	0.603903	0.942111	SNORD115-3	small nucleolar RNA, C/D box 115-3	NR_003295	RefSeq	Homo sapiens small nucleolar RNA, C/D box 115-3 (SNORD115-3), small nucleolar RNA.	FALSE	chr15	+	25420074	25420155	---	---	---	---	---	---	---	---	---	---	---	---	---	---	3	main
17020315	0.611064	0.770845	1.44038	1.06034	0.97984	0.638949	0.568083	0.89809	0.947173	---	---	ENST00000415663	ENSEMBL	cdna:novel chromosome:GRCh37:6:56196586:56196915:-1 gene:ENSG00000227602	FALSE	chr6	-	56196586	56196915	---	---	---	---	---	---	---	---	---	---	---	---	---	---	3	main
16956484	1.24585	0.969901	2.20789	1.10849	0.815292	0.921164	0.569561	1.10849	1.15667	---	---	---	---	---	---	chr3	-	84339263	84339404	---	---	---	---	---	---	---	---	---	---	---	---	---	---	3	---
16993557	0.69092	0.921523	1.72923	0.813643	0.737996	0.70537	0.570146	0.868025	0.538102	---	---	---	---	---	---	chr5	+	180336838	180336927	---	---	---	---	---	---	---	---	---	---	---	---	---	---	1	---
16651539	0.950689	1.15556	1.5253	1.1326	1.25904	0.775147	0.571706	1.07011	1.34691	---	---	---	---	---	---	---	---	0	0	---	---	---	---	---	---	---	---	---	---	---	---	---	---	---	normgene->intron
16896094	0.90686	1.05517	0.783411	0.689105	0.893332	0.992841	0.571751	0.620153	0.690119	---	---	---	---	---	---	chr2	-	30288990	30289079	---	---	---	---	---	---	---	---	---	---	---	---	---	---	3	---
16651393	0.525678	1.57583	1.04974	1.69837	1.01285	1.09672	0.57708	0.491283	0.770425	---	---	---	---	---	---	---	---	0	0	---	---	---	---	---	---	---	---	---	---	---	---	---	---	---	normgene->intron
17119470	0.860062	0.801797	1.61899	0.888378	0.8836	0.731994	0.578731	1.07752	0.714675	---	---	---	---	---	---	chrU	+	1	75	---	---	---	---	---	---	---	---	---	---	---	---	---	---	3	---
16656005	1.00698	3.151	1.13487	1.84125	1.25415	1.47561	0.57952	0.887271	1.97413	---	---	---	---	---	---	---	---	0	0	---	---	---	---	---	---	---	---	---	---	---	---	---	---	---	normgene->intron
16650203	0.880648	0.820831	2.16567	1.45183	1.07752	0.394624	0.57952	0.899105	1.38337	---	---	---	---	---	---	---	---	0	0	---	---	---	---	---	---	---	---	---	---	---	---	---	---	---	normgene->intron
16830193	1.07291	0.732486	1.53044	0.885256	1.21414	0.661042	0.585449	1.24698	0.632418	---	---	---	---	---	---	chr17	+	6558768	6558821	---	---	---	---	---	---	---	---	---	---	---	---	---	---	3	---
16652235	0.853621	1.03436	2.00333	2.79905	0.808373	1.30183	0.586996	1.26634	2.6476	---	---	---	---	---	---	---	---	0	0	---	---	---	---	---	---	---	---	---	---	---	---	---	---	---	normgene->intron
17119448	0.918213	0.9776	0.941056	0.426768	0.86445	0.819703	0.586996	0.954335	0.550991	---	---	---	---	---	---	chrU	+	1	91	---	---	---	---	---	---	---	---	---	---	---	---	---	---	3	---
16997839	0.918213	0.9776	0.941056	0.426768	0.86445	0.819703	0.586996	0.954335	0.550991	---	---	---	---	---	---	chr5	-	84823862	84823952	---	---	---	---	---	---	---	---	---	---	---	---	---	---	3	---
17097624	0.566603	0.769835	1.54056	0.901505	1.0223	0.754172	0.587098	0.570137	0.621177	---	---	---	---	---	---	chr9	-	117327530	117327632	---	---	---	---	---	---	---	---	---	---	---	---	---	---	1	---
16778879	1.11038	0.760802	1.13627	1.3654	0.827594	0.824511	0.587503	0.794699	1.00742	---	---	---	---	---	---	chr13	-	46809805	46809908	---	---	---	---	---	---	---	---	---	---	---	---	---	---	3	---
16853866	1.03308	0.892857	1.18973	0.989653	0.605031	0.846116	0.589313	0.798904	0.774056	---	---	---	---	---	---	chr18	-	10389895	10389997	---	---	---	---	---	---	---	---	---	---	---	---	---	---	1	---
17013100	0.864981	0.797161	1.6328	0.658913	1.07752	0.728652	0.592535	1.50476	1.11204	---	---	hsa-mir-3668	miRBase Micro RNA Database	MI0016069 Homo sapiens miR-3668 stem-loop	FALSE	chr6	+	140526389	140526463	---	---	---	---	---	---	---	---	---	---	---	---	---	---	3	main
16656241	1.10849	1.74441	2.12441	1.93146	0.666057	0.993124	0.592783	0.950689	2.70477	---	---	---	---	---	---	---	---	0	0	---	---	---	---	---	---	---	---	---	---	---	---	---	---	---	normgene->intron
17120464	0.775878	0.774624	0.906773	1.01963	0.965858	0.856896	0.593047	0.791497	1.01965	---	---	---	---	---	---	chrU	+	1	421	---	---	---	---	---	---	---	---	---	---	---	---	---	---	1	---
16650873	1.81137	1.2524	0.980424	1.08482	0.607873	0.738509	0.59329	1.25461	2.19123	---	---	---	---	---	---	---	---	0	0	---	---	---	---	---	---	---	---	---	---	---	---	---	---	---	normgene->intron
16943756	0.984986	1.28155	0.953577	0.417421	1.07014	0.752074	0.593482	0.874575	0.659062	---	---	---	---	---	---	chr3	+	109321675	109321744	---	---	---	---	---	---	---	---	---	---	---	---	---	---	1	---
16985110	0.770286	0.806565	1.28252	0.773056	1.85032	0.647206	0.594794	1.49246	1.00744	---	---	---	---	---	---	chr5	+	60853110	60853194	---	---	---	---	---	---	---	---	---	---	---	---	---	---	1	---
16650227	1.44558	0.921523	1.77524	0.594794	0.593619	0.394624	0.594794	0.660683	0.624246	---	---	---	---	---	---	---	---	0	0	---	---	---	---	---	---	---	---	---	---	---	---	---	---	---	normgene->intron
16650823	2.16425	1.31855	0.982758	0.705763	1.02959	1.21962	0.594794	0.65169	0.613419	---	---	---	---	---	---	---	---	0	0	---	---	---	---	---	---	---	---	---	---	---	---	---	---	---	normgene->intron
16675039	0.721707	1.04522	0.906773	0.613566	0.768095	0.735469	0.597573	1.16334	0.633496	---	---	---	---	---	---	chr1	+	185403376	185403437	---	---	---	---	---	---	---	---	---	---	---	---	---	---	3	---
16804101	1.02414	0.932485	0.918109	1.10849	1.68764	1.01476	0.598551	1.02414	0.923098	---	---	---	---	---	---	chr15	+	84284938	84285010	---	---	---	---	---	---	---	---	---	---	---	---	---	---	3	---
16650807	1.18781	0.622962	1.29309	1.3724	0.965172	1.25593	0.598631	0.830598	1.19445	---	---	---	---	---	---	---	---	0	0	---	---	---	---	---	---	---	---	---	---	---	---	---	---	---	normgene->intron
16654133	0.747489	0.957467	1.66451	0.813643	1.33437	0.606395	0.604691	0.538152	0.647817	---	---	---	---	---	---	---	---	0	0	---	---	---	---	---	---	---	---	---	---	---	---	---	---	---	normgene->intron
16942699	0.993915	0.907306	0.9398	0.73879	0.817464	0.554443	0.606827	0.809231	0.886457	---	---	---	---	---	---	chr3	+	74215203	74215290	---	---	---	---	---	---	---	---	---	---	---	---	---	---	3	---
16703066	0.71165	0.794177	0.503532	0.954837	0.614359	0.60006	0.60728	0.563834	0.714758	---	---	ENST00000515940	ENSEMBL	ncrna:snoRNA chromosome:GRCh37:10:21774567:21774666:1 gene:ENSG00000251749	FALSE	chr10	+	21774567	21774666	---	---	---	---	---	---	---	---	---	---	---	---	---	---	1	main
16687271	0.688693	0.8842	0.873583	0.727508	0.593118	0.815387	0.607474	0.803678	0.455044	---	---	---	---	---	---	chr1	-	53270780	53270884	---	---	---	---	---	---	---	---	---	---	---	---	---	---	3	---
16681593	1.36028	1.00858	1.09468	1.33027	0.827775	0.788035	0.612179	0.894638	0.734814	---	---	---	---	---	---	chr1	-	11059919	11060002	---	---	---	---	---	---	---	---	---	---	---	---	---	---	3	---
16712870	1.22328	1.36296	1.26246	0.921523	1.13916	0.993657	0.612385	1.05606	0.86755	---	---	---	---	---	---	chr10	-	29049628	29049732	---	---	---	---	---	---	---	---	---	---	---	---	---	---	3	---
16685727	0.508778	0.624241	0.612174	0.513573	0.950689	0.489712	0.613383	0.891177	0.557105	---	---	---	---	---	---	chr1	-	40189238	40189299	---	---	---	---	---	---	---	---	---	---	---	---	---	---	3	---
16854552	0.743391	0.679252	0.78745	0.765922	0.639162	0.989148	0.617189	0.690976	0.402116	---	---	---	---	---	---	chr18	-	29249252	29249341	---	---	---	---	---	---	---	---	---	---	---	---	---	---	3	---
16983404	1.20485	0.814848	0.613493	0.814848	0.929103	1.07628	0.617542	0.918219	0.849414	---	---	---	---	---	---	chr5	+	14910667	14910749	---	---	---	---	---	---	---	---	---	---	---	---	---	---	3	---
16798260	0.792748	0.80557	0.792858	0.895782	0.920457	0.759891	0.618751	0.789695	0.832691	SNORD115-2	small nucleolar RNA, C/D box 115-2	NR_003294	RefSeq	Homo sapiens small nucleolar RNA, C/D box 115-2 (SNORD115-2), small nucleolar RNA.	FALSE	chr15	+	25417782	25417863	---	---	---	---	---	---	---	---	---	---	---	---	---	---	3	main
17065375	0.946819	0.705763	0.74722	1.47004	0.32194	0.718452	0.620414	0.789408	0.8356	---	---	---	---	---	---	chr8	+	7315478	7315572	---	---	---	---	---	---	---	---	---	---	---	---	---	---	3	---
16947530	0.887508	0.798157	0.906773	0.94416	0.870625	0.906995	0.623852	1.09698	0.827556	---	---	hsa-mir-3919	miRBase Micro RNA Database	MI0016425 Homo sapiens miR-3919 stem-loop	FALSE	chr3	+	159000435	159000523	---	---	---	---	---	---	---	---	---	---	---	---	---	---	3	main
17094479	1.05543	1.45983	0.81399	0.749197	1.10849	0.865586	0.625928	0.949216	1.00744	---	---	TCONS_l2_00029343-XLOC_l2_015212	Broad TUCP	linc-FAM75A7-28 chr9:-:68411269-68418932	FALSE	chr9	-	68415308	68415388	---	---	---	---	---	---	---	---	---	---	---	---	---	---	3	main
16683020	0.856032	1.38222	1.1398	0.961338	0.930659	0.758602	0.626146	0.799576	0.877151	---	---	---	---	---	---	chr1	-	21918904	21919041	---	---	---	---	---	---	---	---	---	---	---	---	---	---	3	---
16891806	0.964925	1.34144	0.885245	1.12272	0.915292	0.899995	0.631282	0.680293	0.800132	---	---	---	---	---	---	chr2	+	229034459	229034565	---	---	---	---	---	---	---	---	---	---	---	---	---	---	3	---
16664685	0.940617	0.824441	0.755812	0.877672	0.802623	0.833987	0.632263	0.623713	0.685707	---	---	---	---	---	---	chr1	+	52439082	52439207	---	---	---	---	---	---	---	---	---	---	---	---	---	---	1	---
16748833	0.944845	0.556286	1.09611	0.687157	0.686718	0.521182	0.633038	0.624291	0.699219	---	---	---	---	---	---	chr12	+	17863868	17863980	---	---	---	---	---	---	---	---	---	---	---	---	---	---	1	---
17121990	1.10579	0.849241	0.818622	1.06378	0.958742	0.86999	0.633088	1.01529	0.991931	---	---	---	---	---	---	chrU	+	1	212	---	---	---	---	---	---	---	---	---	---	---	---	---	---	3	---
16760840	0.925722	1.21052	0.682048	1.18773	0.859712	0.858286	0.634192	0.770999	0.624246	---	---	---	---	---	---	chr12	-	7952957	7953063	---	---	---	---	---	---	---	---	---	---	---	---	---	---	3	---
17070803	0.688603	0.592644	1.0671	1.04506	0.744455	0.743808	0.635451	0.645641	0.609066	---	---	---	---	---	---	chr8	+	93647563	93647693	---	---	---	---	---	---	---	---	---	---	---	---	---	---	3	---
17074639	1.33437	1.71138	0.906773	0.958268	0.780662	0.900293	0.637961	0.800184	0.673475	---	---	---	---	---	---	chr8	-	11249920	11250026	---	---	---	---	---	---	---	---	---	---	---	---	---	---	3	---
17013458	0.950689	0.546738	0.892469	1.42054	1.49088	0.883572	0.638507	0.895721	1.32007	---	---	---	---	---	---	chr6	+	146960836	146960905	---	---	---	---	---	---	---	---	---	---	---	---	---	---	3	---
17005467	0.938919	0.955953	1.07137	0.669107	0.72206	0.600511	0.639051	0.796254	0.619076	---	---	---	---	---	---	chr6	+	25383827	25383930	---	---	---	---	---	---	---	---	---	---	---	---	---	---	3	---
16826905	0.890057	1.24173	1.14881	1.02328	1.94854	1.49166	0.63956	0.912103	0.957361	---	---	---	---	---	---	chr16	-	58411956	58412052	---	---	---	---	---	---	---	---	---	---	---	---	---	---	3	---
16656951	2.50155	2.20697	0.625645	1.65987	1.21295	0.892498	0.640722	1.06283	1.00744	---	---	---	---	---	---	---	---	0	0	---	---	---	---	---	---	---	---	---	---	---	---	---	---	---	normgene->intron
16655081	1.43927	1.74489	2.22779	2.76712	1.555	1.14994	0.641154	2.47192	0.813917	---	---	---	---	---	---	---	---	0	0	---	---	---	---	---	---	---	---	---	---	---	---	---	---	---	normgene->intron
16650191	0.750046	1.10849	0.779786	0.682225	0.820661	1.07628	0.64406	0.666057	0.825925	---	---	---	---	---	---	---	---	0	0	---	---	---	---	---	---	---	---	---	---	---	---	---	---	---	normgene->intron
16669178	0.945324	1.23077	0.693587	0.965177	1.1019	0.93925	0.64487	0.951399	1.10888	---	---	---	---	---	---	chr1	+	117447772	117447916	---	---	---	---	---	---	---	---	---	---	---	---	---	---	3	---
16697526	1.02442	0.999928	1.46825	1.21887	1.4047	1.03628	0.645513	0.723186	0.953259	---	---	---	---	---	---	chr1	-	196551543	196551611	---	---	---	---	---	---	---	---	---	---	---	---	---	---	1	---
17112144	0.805107	0.932193	0.863957	1.11503	1.22816	0.593619	0.645787	0.971562	1.19297	---	---	---	---	---	---	chrX	-	72617367	72617473	---	---	---	---	---	---	---	---	---	---	---	---	---	---	3	---
17009991	0.742605	1.02996	0.758668	0.874466	0.512204	0.81214	0.646184	0.965851	0.714339	---	---	---	---	---	---	chr6	+	68335249	68335357	---	---	---	---	---	---	---	---	---	---	---	---	---	---	3	---
17119034	0.794827	0.915368	1.23705	0.786256	1.31917	0.79379	0.646567	1.03091	0.703284	---	---	---	---	---	---	chrU	+	1	190	---	---	---	---	---	---	---	---	---	---	---	---	---	---	3	---
16820365	0.794827	0.915368	1.23705	0.786256	1.31917	0.79379	0.646567	1.03091	0.703284	---	---	---	---	---	---	chr16	+	68111243	68111432	---	---	---	---	---	---	---	---	---	---	---	---	---	---	3	---
16656259	0.899341	1.015	1.19993	1.21147	1.36373	1.34538	0.646582	0.912851	1.91849	---	---	---	---	---	---	---	---	0	0	---	---	---	---	---	---	---	---	---	---	---	---	---	---	---	normgene->intron
16650859	1.02479	1.36296	1.54994	0.803433	0.735176	1.25565	0.647383	1.11485	1.52015	---	---	---	---	---	---	---	---	0	0	---	---	---	---	---	---	---	---	---	---	---	---	---	---	---	normgene->intron
16934550	0.773584	0.708463	0.927689	1.10849	0.722229	0.666057	0.647383	0.666057	0.567551	---	---	---	---	---	---	chr22	-	36834869	36834971	---	---	---	---	---	---	---	---	---	---	---	---	---	---	3	---
16880370	0.891087	0.782702	1.15014	1.07517	0.862312	0.829686	0.647383	0.766801	0.661523	---	---	---	---	---	---	chr2	+	59921897	59922004	---	---	---	---	---	---	---	---	---	---	---	---	---	---	3	---
16653169	0.704785	1.0105	1.32454	1.0968	1.69627	2.31093	0.647383	1.16553	1.05534	---	---	---	---	---	---	---	---	0	0	---	---	---	---	---	---	---	---	---	---	---	---	---	---	---	normgene->intron
16655843	2.39117	1.49869	2.84904	0.534172	1.24421	1.38203	0.647383	0.750645	1.25631	---	---	---	---	---	---	---	---	0	0	---	---	---	---	---	---	---	---	---	---	---	---	---	---	---	normgene->intron
16820818	1.0157	0.951261	1.09258	1.36411	0.875912	1.17167	0.648995	0.800184	1.0906	SNORD111B	small nucleolar RNA, C/D box 111B	NR_003696 // hsa-mir-3647	RefSeq // miRBase Micro RNA Database	Homo sapiens small nucleolar RNA, C/D box 111B (SNORD111B), small nucleolar RNA. // MI0016047 Homo sapiens miR-3647 stem-loop	FALSE // FALSE	chr16	+	70563402	70563502	---	---	---	---	---	---	---	---	---	---	---	---	---	---	1	main
16948134	0.758285	1.26091	1.21039	0.598551	0.93259	0.818688	0.649691	0.538825	0.782113	---	---	ENST00000364778	ENSEMBL	ncrna:snRNA chromosome:GRCh37:3:175327267:175327401:1 gene:ENSG00000201648	FALSE	chr3	+	175327267	175327401	---	---	---	---	---	---	---	---	---	---	---	---	---	---	1	main
17123692	0.768263	0.666733	0.864744	0.596572	0.660736	0.401623	0.650801	0.861648	0.689378	---	---	---	---	---	---	chrU	+	1	247	---	---	---	---	---	---	---	---	---	---	---	---	---	---	1	---
17110179	0.817845	0.783862	1.10849	1.1255	1.12853	0.769244	0.651747	0.871092	0.927562	---	---	---	---	---	---	chrX	-	40394754	40394815	---	---	---	---	---	---	---	---	---	---	---	---	---	---	3	---
16932568	0.836299	0.913469	1.10279	1.5554	0.701398	0.846273	0.651831	0.711476	1.00744	---	---	---	---	---	---	chr22	-	20771087	20771189	---	---	---	---	---	---	---	---	---	---	---	---	---	---	3	---
16981325	0.497363	1.0702	0.670433	0.932222	0.609892	0.635737	0.651842	0.815821	0.46788	---	---	---	---	---	---	chr4	-	169607759	169607867	---	---	---	---	---	---	---	---	---	---	---	---	---	---	3	---
16865102	1.08323	1.71635	0.787983	0.773112	1.10959	0.861512	0.65281	0.935834	1.14026	MIR516A2	microRNA 516a-2	NR_030221 // hsa-mir-516a-2	RefSeq // miRBase Micro RNA Database	Homo sapiens microRNA 516a-2 (MIR516A2), microRNA. // MI0003181 Homo sapiens miR-516a-2 stem-loop	FALSE // FALSE	chr19	+	54264387	54264476	---	---	---	---	---	---	---	---	---	---	---	---	---	---	3	main
17119494	1.07333	1.7486	0.76718	1.08723	1.02648	0.946215	0.65281	0.641838	0.691387	---	---	---	---	---	---	chrU	+	1	421	---	---	---	---	---	---	---	---	---	---	---	---	---	---	3	---
17119528	1.07333	1.7486	0.76718	1.08723	1.02648	0.946215	0.65281	0.641838	0.691387	---	---	---	---	---	---	chrU	+	1	421	---	---	---	---	---	---	---	---	---	---	---	---	---	---	3	---
17119588	1.07333	1.7486	0.76718	1.08723	1.02648	0.946215	0.65281	0.641838	0.691387	---	---	---	---	---	---	chrU	+	1	421	---	---	---	---	---	---	---	---	---	---	---	---	---	---	3	---
17016411	1.01017	1.12163	1.56839	1.39776	1.22134	1.10987	0.65281	0.950689	1.24653	---	---	---	---	---	---	chr6	-	26353199	26353264	---	---	---	---	---	---	---	---	---	---	---	---	---	---	3	---
16721323	0.894859	0.948941	0.948941	0.926642	0.871839	0.772787	0.65281	0.803254	0.834216	---	---	---	---	---	---	chr11	+	6038226	6038344	---	---	---	---	---	---	---	---	---	---	---	---	---	---	3	---
16715783	1.08137	0.83644	0.841917	0.702819	1.10849	0.857577	0.65281	0.796734	0.98014	---	---	---	---	---	---	chr10	-	78020558	78020661	---	---	---	---	---	---	---	---	---	---	---	---	---	---	3	---
16652055	0.430318	0.533176	1.36296	0.763212	0.723505	1.08527	0.65281	0.957382	0.906912	---	---	---	---	---	---	---	---	0	0	---	---	---	---	---	---	---	---	---	---	---	---	---	---	---	normgene->intron
16652719	0.430318	0.533176	1.36296	0.763212	0.723505	1.08527	0.65281	0.957382	0.906912	---	---	---	---	---	---	---	---	0	0	---	---	---	---	---	---	---	---	---	---	---	---	---	---	---	normgene->intron
16654827	0.450797	0.705763	0.906773	1.66396	0.521182	1.28511	0.65281	0.73312	0.928451	---	---	---	---	---	---	---	---	0	0	---	---	---	---	---	---	---	---	---	---	---	---	---	---	---	normgene->intron
16655339	0.950689	1.45483	0.742649	2.78288	1.68764	1.0066	0.65281	0.87436	0.903451	---	---	---	---	---	---	---	---	0	0	---	---	---	---	---	---	---	---	---	---	---	---	---	---	---	normgene->intron
16655781	0.946169	0.923719	1.21856	0.703637	0.560263	0.831428	0.65281	0.779461	0.727893	---	---	---	---	---	---	---	---	0	0	---	---	---	---	---	---	---	---	---	---	---	---	---	---	---	normgene->intron
16656983	0.773584	0.534594	1.05213	0.396302	0.659473	0.788035	0.65281	0.804996	0.829678	---	---	---	---	---	---	---	---	0	0	---	---	---	---	---	---	---	---	---	---	---	---	---	---	---	normgene->intron
16657163	1.1123	0.921149	1.75459	0.708188	1.31823	0.907586	0.65281	0.50547	1.0357	---	---	---	---	---	---	---	---	0	0	---	---	---	---	---	---	---	---	---	---	---	---	---	---	---	normgene->intron
16678327	3.01285	3.69251	4.50113	1.85986	3.88162	1.68764	0.65281	1.10849	1.16538
16678329	1.88736	4.32641	3.83258	3.73823	3.10778	1.87493	0.65281	1.73249	2.93783
16771477	3.17412	0.705763	2.6437	0.396302	0.268066	1.07628	0.65281	0.215333	0.849463
16889720	2.68973	1.67281	1.68764	2.54316	1.50518	3.10778	0.65281	1.27703	1.00744
16990143	0.950689	1.36296	2.05281	0.921523	2.07535	3.10778	0.65281	1.93148	2.07535
16992325	1.10849	0.705763	3.32646	1.10849	1.33437	0.396302	0.65281	0.215333	0.430223
17068610	0.950689	0.921523	0.0347435	1.10849	1.10849	1.68764	0.65281	0.521182	0.691387
16650147	0.773584	1.36296	2.05281	2.96296	1.00074	0.809711	0.65281	0.846139	1.75331	---	---	---	---	---	---	---	---	0	0	---	---	---	---	---	---	---	---	---	---	---	---	---	---	---	normgene->intron
16651373	2.09176	0.486915	0.587419	0.705763	1.51101	1.20725	0.65281	1.12684	2.14908	---	---	---	---	---	---	---	---	0	0	---	---	---	---	---	---	---	---	---	---	---	---	---	---	---	normgene->intron
16869721	0.905284	0.501121	0.901653	0.922536	0.666057	1.3003	0.652882	0.800184	0.719191	OR7A17 // OR7A17 // OR7A17	olfactory receptor, family 7, subfamily A, member 17 // olfactory receptor, family 7, subfamily A, member 17 // olfactory receptor, family 7, subfamily A, member 17	NM_030901 // ENST00000327462 // BC101587	RefSeq // ENSEMBL // GenBank	Homo sapiens olfactory receptor, family 7, subfamily A, member 17 (OR7A17), mRNA. // Olfactory receptor 7A17 gene:ENSG00000185385 // Homo sapiens olfactory receptor, family 7, subfamily A, member 17, mRNA (cDNA clone MGC:126636 IMAGE:8069093), complete cds.	FALSE // FALSE // FALSE	chr19	-	14991138	14992264	GO:0007608 // GO:0050896 // GO:0007608 // GO:0050896 // GO:0007608 // GO:0050896 // GO:0007186 // GO:0007608 // GO:0050896	sensory perception of smell // response to stimulus // sensory perception of smell // response to stimulus // sensory perception of smell // response to stimulus // G-protein coupled receptor protein signaling pathway // sensory perception of smell // response to stimulus	inferred from electronic annotation // inferred from electronic annotation // inferred from electronic annotation // inferred from electronic annotation // --- // --- // --- // inferred from electronic annotation // inferred from electronic annotation	GO:0005886 // GO:0016021 // GO:0005886 // GO:0016021 // GO:0016021 // GO:0005886 // GO:0005886 // GO:0016021	plasma membrane // integral to membrane // plasma membrane // integral to membrane // integral to membrane // plasma membrane // plasma membrane // integral to membrane	inferred from electronic annotation // inferred from electronic annotation // inferred from electronic annotation // inferred from electronic annotation // --- // --- // inferred from electronic annotation // inferred from electronic annotation	GO:0004872 // GO:0004984 // GO:0004872 // GO:0004984 // GO:0004872 // GO:0004984 // GO:0005529 // GO:0004872 // GO:0004984	receptor activity // olfactory receptor activity // receptor activity // olfactory receptor activity // receptor activity // olfactory receptor activity // sugar binding // receptor activity // olfactory receptor activity	inferred from electronic annotation // inferred from electronic annotation // inferred from electronic annotation // inferred from electronic annotation // --- // --- // --- // inferred from electronic annotation // inferred from electronic annotation	---	---	---	---	---	1	main
16697672	0.788637	0.978545	1.00763	0.887363	0.664284	0.83298	0.653083	1.21397	0.782776	---	---	---	---	---	---	chr1	-	199983817	199983923	---	---	---	---	---	---	---	---	---	---	---	---	---	---	3	---
16966254	0.815605	0.643217	1.21608	0.895374	0.728742	0.781246	0.653262	0.699464	0.698068	---	---	---	---	---	---	chr4	+	40465733	40465821	---	---	---	---	---	---	---	---	---	---	---	---	---	---	3	---
16928965	0.992851	0.944357	0.926878	1.29934	0.902466	0.889877	0.653489	0.649088	0.779544	---	---	---	---	---	---	chr22	+	30817034	30817137	---	---	---	---	---	---	---	---	---	---	---	---	---	---	3	---
16927739	0.765128	0.763615	0.971463	0.763615	0.792947	0.735124	0.654337	0.966799	0.948561	IGLV1-44 // IGLV1-47	immunoglobulin lambda variable 1-44 // immunoglobulin lambda variable 1-47	BC030984 // ENST00000390294	GenBank // ENSEMBL	Homo sapiens cDNA clone MGC:32654 IMAGE:4701898, complete cds. // Putative uncharacterized protein gene:ENSG00000211648	FALSE // FALSE	chr22	+	22712087	22712608	---	---	---	---	---	---	---	---	---	---	---	---	---	---	3	main
16774312	0.742989	1.68577	0.606284	1.39626	1.25415	1.30965	0.654834	0.773798	1.82192	---	---	---	---	---	---	chr13	+	42479254	42479360	---	---	---	---	---	---	---	---	---	---	---	---	---	---	3	---
16788655	0.735913	1.07665	0.910636	1.02851	0.79946	1.09437	0.655721	0.839534	0.562937	SNORD114-10	small nucleolar RNA, C/D box 114-10	NR_003203	RefSeq	Homo sapiens small nucleolar RNA, C/D box 114-10 (SNORD114-10), small nucleolar RNA.	FALSE	chr14	+	101433389	101433460	---	---	---	---	---	---	---	---	---	---	---	---	---	---	1	main
16808399	0.974407	0.884375	0.737078	0.796098	0.748354	0.92057	0.658111	0.665983	0.907689	---	---	---	---	---	---	chr15	-	44156091	44156203	---	---	---	---	---	---	---	---	---	---	---	---	---	---	3	---
17074425	0.954324	1.06878	0.771481	1.47105	0.335682	0.743952	0.658418	0.813477	1.02029	---	---	---	---	---	---	chr8	-	7711019	7711113	---	---	---	---	---	---	---	---	---	---	---	---	---	---	3	---
16779278	0.782872	0.982622	0.691387	0.982622	0.820661	1.07628	0.65955	0.950689	0.779254	---	---	---	---	---	---	chr13	-	52160560	52160668	---	---	---	---	---	---	---	---	---	---	---	---	---	---	3	---
16942956	0.817067	0.651285	0.905763	0.692625	0.676711	0.795442	0.660217	0.508044	0.691387	---	---	---	---	---	---	chr3	+	88480341	88480459	---	---	---	---	---	---	---	---	---	---	---	---	---	---	3	---
16972641	0.52311	0.937079	0.561687	0.929511	0.591963	0.7217	0.660799	0.536356	0.762169	---	---	---	---	---	---	chr4	+	178502013	178502075	---	---	---	---	---	---	---	---	---	---	---	---	---	---	3	---
16812853	0.689806	1.03155	0.983385	1.15106	0.972156	1.11545	0.66097	0.667593	0.6302	---	---	---	---	---	---	chr15	-	85482848	85482954	---	---	---	---	---	---	---	---	---	---	---	---	---	---	3	---
16981037	0.843051	0.705763	1.03418	0.77523	0.735523	0.674623	0.661288	0.808662	0.684514	---	---	hsa-mir-3688	miRBase Micro RNA Database	MI0016089 Homo sapiens miR-3688 stem-loop	FALSE	chr4	-	160049954	160050046	---	---	---	---	---	---	---	---	---	---	---	---	---	---	3	main
17063532	0.992417	1.33586	1.00805	0.759366	0.777735	1.49338	0.662378	0.624638	0.762516	---	---	---	---	---	---	chr7	-	139794497	139794592	---	---	---	---	---	---	---	---	---	---	---	---	---	---	3	---
16779527	0.990138	0.715375	1.17536	1.0146	0.830273	0.645146	0.662422	0.633812	0.661076	---	---	---	---	---	---	chr13	-	57459418	57459736	---	---	---	---	---	---	---	---	---	---	---	---	---	---	1	---
16979851	0.944848	0.921523	0.861303	1.40143	0.820661	0.77692	0.663602	0.911768	0.986528	---	---	TCONS_00007842-XLOC_004087 // TCONS_00007841-XLOC_004087 // ENST00000505952 // ENST00000508714	Rinn lincRNAs // Rinn lincRNAs // ENSEMBL // ENSEMBL	linc-PABPC4L-3 chr4:-:136788144-136834835 // linc-PABPC4L-3 chr4:-:136788137-136789059 // cdna:known chromosome:GRCh37:4:136788138:136789059:-1 gene:ENSG00000248330 // cdna:known chromosome:GRCh37:4:136788145:136834835:-1 gene:ENSG00000248330	FALSE // FALSE // FALSE // FALSE	chr4	-	136788138	136834835	---	---	---	---	---	---	---	---	---	---	---	---	---	---	1	main
16657373	0.896941	1.16033	1.47178	1.015	1.38363	0.675205	0.663675	1.06418	0.887684	---	---	---	---	---	---	---	---	0	0	---	---	---	---	---	---	---	---	---	---	---	---	---	---	---	normgene->intron
17012120	0.795495	0.941987	0.742471	0.690816	0.810019	1.19927	0.663958	0.742081	0.907551	---	---	---	---	---	---	chr6	+	119379045	119379139	---	---	---	---	---	---	---	---	---	---	---	---	---	---	3	---
17110564	0.949286	1.18448	0.804592	0.804592	0.673527	0.66437	0.66437	0.673527	0.771437	SSX3 // SSX3 // SSX3 // SSX3 // SSX3 // SSX3 // SSX3 // SSX3	synovial sarcoma, X breakpoint 3 // synovial sarcoma, X breakpoint 3 // synovial sarcoma, X breakpoint 3 // synovial sarcoma, X breakpoint 3 // synovial sarcoma, X breakpoint 3 // synovial sarcoma, X breakpoint 3 // synovial sarcoma, X breakpoint 3 // synovial sarcoma, X breakpoint 3	NM_021014 // ENST00000298396 // ENST00000343603 // U90840 // ENST00000376895	RefSeq // ENSEMBL // ENSEMBL // GenBank // ENSEMBL	Homo sapiens synovial sarcoma, X breakpoint 3 (SSX3), transcript variant 1, mRNA. // Protein SSX3 gene:ENSG00000165584 // protein SSX3 isoform b gene:ENSG00000165584 // Homo sapiens SSX3 (SSX3) mRNA, complete cds. // Synovial sarcoma, X breakpoint 3 gene:ENSG00000165584	FALSE // FALSE // FALSE // FALSE // FALSE	chrX	-	48205863	48216142	GO:0006355 // GO:0006355 // GO:0006355 // GO:0006355 // GO:0006355 // GO:0006355 // GO:0006355	regulation of transcription, DNA-dependent // regulation of transcription, DNA-dependent // regulation of transcription, DNA-dependent // regulation of transcription, DNA-dependent // regulation of transcription, DNA-dependent // regulation of transcription, DNA-dependent // regulation of transcription, DNA-dependent	inferred from electronic annotation // inferred from electronic annotation // --- // inferred from electronic annotation // --- // inferred from electronic annotation // inferred from electronic annotation	GO:0005622 // GO:0005634 // GO:0005622 // GO:0005634 // GO:0005622 // GO:0005634 // GO:0005622 // GO:0005634 // GO:0005622 // GO:0005622 // GO:0005634 // GO:0005622 // GO:0005634	intracellular // nucleus // intracellular // nucleus // intracellular // nucleus // intracellular // nucleus // intracellular // intracellular // nucleus // intracellular // nucleus	inferred from electronic annotation // inferred from electronic annotation // inferred from electronic annotation // inferred from electronic annotation // --- // --- // inferred from electronic annotation // inferred from electronic annotation // --- // inferred from electronic annotation // inferred from electronic annotation // inferred from electronic annotation // inferred from electronic an…	GO:0003676 // GO:0003676 // GO:0003676 // GO:0003676 // GO:0003676 // GO:0003676 // GO:0003676	nucleic acid binding // nucleic acid binding // nucleic acid binding // nucleic acid binding // nucleic acid binding // nucleic acid binding // nucleic acid binding	inferred from electronic annotation // inferred from electronic annotation // --- // inferred from electronic annotation // --- // inferred from electronic annotation // inferred from electronic annotation	---	---	Pfam // Pfam	IPR001909 // IPR001909	KRAB box // KRAB box	1	main
16709126	0.890652	0.87553	1.17023	0.865561	0.754892	0.875055	0.664948	0.814788	1.15238	---	---	---	---	---	---	chr10	+	112193999	112194143	---	---	---	---	---	---	---	---	---	---	---	---	---	---	3	---
16655585	0.783353	0.879633	1.06959	1.15251	0.819907	0.929426	0.665137	0.837742	1.27882	---	---	---	---	---	---	---	---	0	0	---	---	---	---	---	---	---	---	---	---	---	---	---	---	---	normgene->intron
16828030	1.31365	1.36296	0.881455	1.07624	0.949728	0.773306	0.665724	0.831465	0.623015	---	---	---	---	---	---	chr16	-	71597333	71597431	---	---	---	---	---	---	---	---	---	---	---	---	---	---	3	---
17023653	1.23735	1.44448	0.533958	1.08431	0.783894	0.713234	0.666874	0.946029	0.774744	---	---	---	---	---	---	chr6	-	132436332	132436403	---	---	---	---	---	---	---	---	---	---	---	---	---	---	3	---
17081253	0.731902	0.973037	1.02329	0.64171	0.657312	0.761656	0.669116	0.772734	0.716287	---	---	ENST00000516349	ENSEMBL	ncrna:snoRNA chromosome:GRCh37:8:132445023:132445116:-1 gene:ENSG00000252158	FALSE	chr8	-	132445023	132445116	---	---	---	---	---	---	---	---	---	---	---	---	---	---	3	main
16798418	0.632153	0.813744	0.983747	0.59381	0.566497	0.695704	0.669196	0.635357	0.496242	SNORD115-37	small nucleolar RNA, C/D box 115-37	NR_003352	RefSeq	Homo sapiens small nucleolar RNA, C/D box 115-37 (SNORD115-37), small nucleolar RNA.	FALSE	chr15	+	25483133	25483214	---	---	---	---	---	---	---	---	---	---	---	---	---	---	3	main
16823738	0.626622	0.968551	0.768846	0.987712	0.859873	0.747101	0.669294	0.618521	0.709146	---	---	---	---	---	---	chr16	-	7949340	7949433	---	---	---	---	---	---	---	---	---	---	---	---	---	---	3	---
17119466	0.901138	0.833317	0.923895	1.12561	0.793611	0.793611	0.669933	0.68318	0.639416	---	---	---	---	---	---	chrU	+	1	54	---	---	---	---	---	---	---	---	---	---	---	---	---	---	3	---
16698682	0.772416	0.838729	0.901033	0.77237	0.640788	0.80665	0.671196	0.698728	0.824353	---	---	---	---	---	---	chr1	-	206921325	206921437	---	---	---	---	---	---	---	---	---	---	---	---	---	---	3	---
17093393	1.33437	0.901692	0.902949	1.29551	0.877619	0.975061	0.67357	1.29779	0.988129	---	---	---	---	---	---	chr9	-	34194810	34194905	---	---	---	---	---	---	---	---	---	---	---	---	---	---	1	---
16652927	0.909762	1.06263	1.00763	1.07999	1.22143	1.1577	0.673658	1.29877	1.49465	---	---	---	---	---	---	---	---	0	0	---	---	---	---	---	---	---	---	---	---	---	---	---	---	---	normgene->intron
17081345	0.792905	0.821701	0.691387	1.20972	0.666057	0.931995	0.673762	0.800184	1.23455	---	---	---	---	---	---	chr8	-	133693146	133693248	---	---	---	---	---	---	---	---	---	---	---	---	---	---	3	---
17105124	1.03077	0.81901	1.19869	1.26325	0.899614	1.08761	0.674589	0.949091	1.1952	---	---	ENST00000365313	ENSEMBL	ncrna:snoRNA chromosome:GRCh37:X:81816650:81816796:1 gene:ENSG00000202183	FALSE	chrX	+	81816650	81816796	---	---	---	---	---	---	---	---	---	---	---	---	---	---	1	main
16924190	1.21537	1.3835	1.11771	1.13116	0.688729	0.997151	0.675483	1.18992	1.00744	---	---	---	---	---	---	chr21	-	15340810	15340916	---	---	---	---	---	---	---	---	---	---	---	---	---	---	3	---
16716476	0.849538	0.956227	1.44268	0.968976	0.898692	0.837174	0.676515	0.67728	0.5177	---	---	---	---	---	---	chr10	-	92639797	92639936	---	---	---	---	---	---	---	---	---	---	---	---	---	---	1	---
16980446	0.923659	0.872487	0.847048	1.27525	1.09151	0.936905	0.676843	0.901093	1.07379	---	---	---	---	---	---	chr4	-	148265781	148265869	---	---	---	---	---	---	---	---	---	---	---	---	---	---	3	---
16918906	0.85758	0.690117	0.676932	1.08285	0.952719	0.725642	0.677334	0.595649	0.707971	---	---	---	---	---	---	chr20	-	34516492	34516597	---	---	---	---	---	---	---	---	---	---	---	---	---	---	3	---
16961014	0.65281	0.752626	0.691387	0.733283	0.646887	1.26452	0.679013	0.74974	0.9967	---	---	---	---	---	---	chr3	-	160190136	160190204	---	---	---	---	---	---	---	---	---	---	---	---	---	---	3	---
16703628	0.838573	1.0663	0.735226	1.15647	1.07378	0.895713	0.679634	0.627969	1.01986	---	---	ENST00000391109	ENSEMBL	ncrna:snoRNA chromosome:GRCh37:10:29864235:29864310:1 gene:ENSG00000212411	FALSE	chr10	+	29864235	29864310	---	---	---	---	---	---	---	---	---	---	---	---	---	---	3	main
16650527	1.06682	0.821896	0.637315	0.827863	0.857029	0.427522	0.679924	0.857029	1.28151	---	---	---	---	---	---	---	---	0	0	---	---	---	---	---	---	---	---	---	---	---	---	---	---	---	normgene->intron
16656815	0.996027	1.13573	0.396302	0.809064	0.83823	0.788035	0.680059	0.827432	0.718635	---	---	---	---	---	---	---	---	0	0	---	---	---	---	---	---	---	---	---	---	---	---	---	---	---	normgene->intron
16980495	0.701361	0.629753	1.05627	0.820626	0.761756	0.575304	0.680114	0.86686	0.761567	---	---	---	---	---	---	chr4	-	149912724	149912785	---	---	---	---	---	---	---	---	---	---	---	---	---	---	3	---
16788671	0.967521	1.03858	0.845467	1.01594	1.32576	0.859994	0.681422	0.859994	0.823174	SNORD114-18	small nucleolar RNA, C/D box 114-18	NR_003211	RefSeq	Homo sapiens small nucleolar RNA, C/D box 114-18 (SNORD114-18), small nucleolar RNA.	FALSE	chr14	+	101442162	101442233	---	---	---	---	---	---	---	---	---	---	---	---	---	---	3	main
17045249	1.02959	1.07919	0.695161	0.891071	0.831412	0.776279	0.681603	0.794003	0.913604	---	---	---	---	---	---	chr7	+	37390747	37390846	---	---	---	---	---	---	---	---	---	---	---	---	---	---	3	---
16912285	0.781552	1.01933	1.02609	0.951518	0.639867	0.704373	0.681708	0.593619	0.877165	---	---	---	---	---	---	chr20	+	29637162	29637300	---	---	---	---	---	---	---	---	---	---	---	---	---	---	3	---
16903456	1.005	1.10849	0.748319	1.16147	1.10849	0.666057	0.683182	0.927917	0.81912	---	---	---	---	---	---	chr2	-	149583260	149583404	---	---	---	---	---	---	---	---	---	---	---	---	---	---	1	---
16703493	1.13826	1.04548	1.4482	1.2438	1.19518	0.963308	0.683277	0.950689	1.09396	---	---	---	---	---	---	chr10	+	27604049	27604155	---	---	---	---	---	---	---	---	---	---	---	---	---	---	3	---
17074503	0.813094	0.804284	0.618668	0.630956	1.04596	0.754405	0.684482	0.798114	0.73241	---	---	---	---	---	---	chr8	-	9144982	9145088	---	---	---	---	---	---	---	---	---	---	---	---	---	---	3	---
17108776	0.637384	0.887534	1.02784	0.892173	0.685173	0.6579	0.686049	0.800184	0.791228	---	---	ENST00000445107	ENSEMBL	cdna:known chromosome:GRCh37:X:2770781:2771801:-1 gene:ENSG00000235483	FALSE	chrX	-	2770781	2771801	---	---	---	---	---	---	---	---	---	---	---	---	---	---	3	main
17122994	0.849541	0.801786	0.734528	0.84569	0.654011	0.738151	0.686975	0.67172	0.524702	---	---	---	---	---	---	chrU	+	1	609	---	---	---	---	---	---	---	---	---	---	---	---	---	---	1	---
16650121	0.9074	1.21414	0.802033	0.987747	1.22143	0.904382	0.687099	0.478751	1.28397	---	---	---	---	---	---	---	---	0	0	---	---	---	---	---	---	---	---	---	---	---	---	---	---	---	normgene->intron
16903421	0.584909	1.34194	1.13522	1.11847	1.13522	1.09525	0.687753	0.692795	0.939539	---	---	---	---	---	---	chr2	-	148471024	148471123	---	---	---	---	---	---	---	---	---	---	---	---	---	---	3	---
17118498	0.978496	0.781258	0.804797	0.815425	0.844591	0.949764	0.68849	0.848713	0.896299
17118506	0.978496	0.781258	0.804797	0.815425	0.844591	0.949764	0.68849	0.848713	0.896299
16897031	0.654739	1.34176	0.885572	0.870631	0.856769	1.08524	0.688919	0.666057	0.810923	---	---	---	---	---	---	chr2	-	43848017	43848123	---	---	---	---	---	---	---	---	---	---	---	---	---	---	3	---
17108232	0.692546	0.769806	0.795749	0.624725	0.705792	0.557606	0.689234	0.70248	0.666852	MIR3202-1	microRNA 3202-1	NR_036174 // hsa-mir-3202-1	RefSeq // miRBase Micro RNA Database	Homo sapiens microRNA 3202-1 (MIR3202-1), microRNA. // MI0014252 Homo sapiens miR-3202-1 stem-loop	FALSE // FALSE	chrX	+	153246548	153246628	---	---	---	---	---	---	---	---	---	---	---	---	---	---	1	main
16767502	0.997368	1.52935	1.16462	1.63635	0.962092	1.14149	0.690136	1.13928	0.997901	---	---	GENSCAN00000018623	ENSEMBL	cdna:Genscan chromosome:GRCh37:12:71074393:71551458:-1	FALSE	chr12	-	71427902	71498306	---	---	---	---	---	---	---	---	---	---	---	---	---	---	1	main
16767038	0.79682	0.794911	0.989084	0.999943	1.01425	0.985087	0.690724	1.02328	0.831434	---	---	---	---	---	---	chr12	-	64749542	64749645	---	---	---	---	---	---	---	---	---	---	---	---	---	---	3	---
16885148	0.833284	0.989781	1.03257	0.851367	0.918046	0.965217	0.69149	1.58281	0.773396	---	---	---	---	---	---	chr2	+	121408849	121408950	---	---	---	---	---	---	---	---	---	---	---	---	---	---	3	---
17117031	0.699237	0.770522	0.725891	0.806437	0.825768	0.619395	0.691526	0.727139	0.776855	---	---	ENST00000516880	ENSEMBL	ncrna:snoRNA chromosome:GRCh37:Y:18250128:18250259:-1 gene:ENSG00000252689	FALSE	chrY	-	18250128	18250259	---	---	---	---	---	---	---	---	---	---	---	---	---	---	1	main
16807942	1.03425	1.42252	0.899936	1.51022	0.861051	1.10099	0.691712	1.3194	1.16631	---	---	---	---	---	---	chr15	-	43000890	43000990	---	---	---	---	---	---	---	---	---	---	---	---	---	---	1	---
17098182	0.83778	0.597372	0.855771	1.27287	0.43245	0.788035	0.692672	0.737179	0.849463	---	---	---	---	---	---	chr9	-	125708267	125708373	---	---	---	---	---	---	---	---	---	---	---	---	---	---	3	---
16804139	0.687785	0.572312	0.950083	0.694396	0.801573	0.586928	0.693355	0.804918	0.731818	---	---	---	---	---	---	chr15	+	84386179	84386274	---	---	---	---	---	---	---	---	---	---	---	---	---	---	3	---
16655561	2.22137	1.26978	0.97453	1.57437	1.11649	1.36834	0.696281	1.16658	1.97446	---	---	---	---	---	---	---	---	0	0	---	---	---	---	---	---	---	---	---	---	---	---	---	---	---	normgene->intron
17099261	0.931975	0.990305	0.883145	1.09558	0.825904	0.744482	0.696618	0.752356	0.636082	---	---	---	---	---	---	chr9	-	135090138	135090262	---	---	---	---	---	---	---	---	---	---	---	---	---	---	3	---
16730387	1.22428	1.00911	1.10849	0.922367	0.894097	0.938773	0.697126	0.763502	0.589356	---	---	---	---	---	---	chr11	+	97783797	97783889	---	---	---	---	---	---	---	---	---	---	---	---	---	---	3	---
16975392	0.700602	0.811362	1.28352	0.994828	0.950461	0.875279	0.697354	0.893648	0.966841	---	---	---	---	---	---	chr4	-	40379469	40379530	---	---	---	---	---	---	---	---	---	---	---	---	---	---	3	---
17028518	0.972238	0.770473	1.00763	1.10399	0.980793	0.569114	0.697368	0.620168	0.605423	---	---	---	---	---	---	chr6_cox_hap2	-	138230	144462	---	---	---	---	---	---	---	---	---	---	---	---	---	---	3	---
16794604	0.78802	1.27536	1.04621	1.03599	1.02089	1.02089	0.697531	1.28483	0.697959	---	---	---	---	---	---	chr14	-	74373019	74373130	---	---	---	---	---	---	---	---	---	---	---	---	---	---	3	---
16747967	0.750399	0.832287	0.649205	1.48269	0.542167	0.716723	0.69775	0.818342	0.81941	---	---	---	---	---	---	chr12	+	8637342	8637448	---	---	---	---	---	---	---	---	---	---	---	---	---	---	3	---
16983744	0.94868	1.05999	1.26716	1.0408	0.965503	1.00174	0.699831	0.820602	0.961546	---	---	---	---	---	---	chr5	+	32134844	32134940	---	---	---	---	---	---	---	---	---	---	---	---	---	---	1	---
16679932	0.872159	0.804338	0.954135	0.739024	1.26192	1.0201	0.700173	1.11484	0.691387	---	---	ENST00000452176 // BC036251	ENSEMBL // GenBank	cdna:known chromosome:GRCh37:1:562757:564390:-1 gene:ENSG00000223659 // Homo sapiens cDNA clone IMAGE:5268125.	FALSE // FALSE	chr1	-	562757	564390	---	---	---	---	---	---	---	---	---	---	---	---	---	---	3	main
17078527	0.806261	0.921523	1.10849	0.769675	1.08332	0.715571	0.702325	0.938192	1.05696	---	---	ENST00000383922	ENSEMBL	ncrna:snoRNA chromosome:GRCh37:8:81229174:81229304:-1 gene:ENSG00000206649	FALSE	chr8	-	81229174	81229304	---	---	---	---	---	---	---	---	---	---	---	---	---	---	1	main
17067223	1.38394	0.950193	1.05675	1.04542	0.570746	1.23592	0.702374	0.979127	0.878133	---	---	---	---	---	---	chr8	+	27005221	27005309	---	---	---	---	---	---	---	---	---	---	---	---	---	---	3	---
17112574	1.0431	0.625587	1.36296	0.743258	0.668489	0.624483	0.702832	0.815796	0.78875	---	---	---	---	---	---	chrX	-	95956506	95956618	---	---	---	---	---	---	---	---	---	---	---	---	---	---	3	---
AFFX-BkGr-GC03_st	0.729742	0.749189	0.906773	0.718384	0.70286	0.694523	0.70286	0.694523	0.72819
16812755	0.811089	1.07625	0.693615	0.642934	0.809397	0.916027	0.702971	0.735224	0.958904	---	---	---	---	---	---	chr15	-	84493615	84493705	---	---	---	---	---	---	---	---	---	---	---	---	---	---	3	---
16834158	0.655898	1.12288	0.791917	1.23652	0.688135	0.669506	0.703812	0.85607	0.852237	KRTAP9-9 // KRTAP9-9 // KRTAP9-9 // KRTAP9-9 // KRTAP9-9 // KRTAP9-9	keratin associated protein 9-9 // keratin associated protein 9-9 // keratin associated protein 9-9 // keratin associated protein 9-9 // keratin associated protein 9-9 // keratin associated protein 9-9	NM_030975 // ENST00000394008 // AJ406951 // ENST00000455970	RefSeq // ENSEMBL // GenBank // ENSEMBL	Homo sapiens keratin associated protein 9-9 (KRTAP9-9), mRNA. // Uncharacterized protein gene:ENSG00000198083 // Homo sapiens mRNA for keratin associated protein 9.9 (KRTAP9.9 gene). // Isoform 1 of Keratin-associated protein 9-9 gene:ENSG00000198083	FALSE // FALSE // FALSE // FALSE	chr17	+	39411636	39412616	---	---	---	GO:0045095 // GO:0045095 // GO:0045095 // GO:0045095 // GO:0045095 // GO:0045095	keratin filament // keratin filament // keratin filament // keratin filament // keratin filament // keratin filament	inferred from electronic annotation // inferred from electronic annotation // --- // inferred from electronic annotation // inferred from electronic annotation // ---	---	---	---	---	---	---	---	---	1	main
16660386	0.868833	1.06462	1.47077	1.06462	1.12632	1.03242	0.704651	0.891614	0.557105	---	---	---	---	---	---	chr1	+	21167734	21167795	---	---	---	---	---	---	---	---	---	---	---	---	---	---	3	---
16722297	0.989713	1.06368	1.28301	0.907125	0.810171	1.43411	0.705142	1.0948	0.819103	---	---	---	---	---	---	chr11	+	14500438	14500499	---	---	---	---	---	---	---	---	---	---	---	---	---	---	3	---
16948138	0.789795	1.15092	1.03957	0.83984	0.522601	0.818955	0.705296	0.759009	1.02236	---	---	---	---	---	---	chr3	+	175485346	175485449	---	---	---	---	---	---	---	---	---	---	---	---	---	---	3	---
16798438	0.962534	1.67367	0.901474	0.817004	0.7502	0.723607	0.705533	0.92364	0.775334	SNORD115-48	small nucleolar RNA, C/D box 115-48	NR_003362	RefSeq	Homo sapiens small nucleolar RNA, C/D box 115-48 (SNORD115-48), small nucleolar RNA.	FALSE	chr15	+	25514930	25515005	---	---	---	---	---	---	---	---	---	---	---	---	---	---	3	main
16875042	0.962321	0.868427	1.06001	0.765768	1.04081	0.874997	0.705906	0.759147	0.767382	---	---	---	---	---	---	chr19	-	52762329	52762440	---	---	---	---	---	---	---	---	---	---	---	---	---	---	3	---
16788624	0.828215	1.60983	0.701592	0.555248	0.830866	0.67627	0.707442	0.830952	0.691387	SNORD114-5	small nucleolar RNA, C/D box 114-5	NR_003197	RefSeq	Homo sapiens small nucleolar RNA, C/D box 114-5 (SNORD114-5), small nucleolar RNA.	FALSE	chr14	+	101421707	101421776	---	---	---	---	---	---	---	---	---	---	---	---	---	---	3	main
16966491	0.797064	0.947887	0.795286	0.965772	0.849614	1.0056	0.707789	1.14809	0.816963	---	---	ENST00000410325	ENSEMBL	ncrna:misc_RNA chromosome:GRCh37:4:45997136:45997440:1 gene:ENSG00000222257	FALSE	chr4	+	45997136	45997440	---	---	---	---	---	---	---	---	---	---	---	---	---	---	3	main
16917918	0.918032	0.552453	0.645966	0.663073	0.754566	0.622042	0.707811	0.936196	0.83497	---	---	---	---	---	---	chr20	-	23438221	23438322	---	---	---	---	---	---	---	---	---	---	---	---	---	---	3	---
16885275	0.756598	1.01387	0.752895	0.946143	1.0602	0.965259	0.707977	0.730336	0.485611	---	---	---	---	---	---	chr2	+	125746796	125746902	---	---	---	---	---	---	---	---	---	---	---	---	---	---	3	---
16711672	0.981442	1.29335	0.909005	0.813643	0.714136	0.846352	0.708534	0.745568	0.912617	---	---	---	---	---	---	chr10	-	8698679	8698794	---	---	---	---	---	---	---	---	---	---	---	---	---	---	1	---
17012936	1.003	0.937436	0.83728	1.20446	0.861119	1.14177	0.708584	0.867731	0.991843	---	---	---	---	---	---	chr6	+	138038085	138038179	---	---	---	---	---	---	---	---	---	---	---	---	---	---	3	---
16803315	0.971111	1.28294	0.963453	1.00105	0.683286	0.978203	0.70864	0.856014	0.634091	---	---	---	---	---	---	chr15	+	77028982	77029321	---	---	---	---	---	---	---	---	---	---	---	---	---	---	1	---
17121976	0.715468	0.929795	1.06649	1.14396	0.924521	0.80199	0.709045	0.977818	0.824482	---	---	---	---	---	---	chrU	+	1	4400	---	---	---	---	---	---	---	---	---	---	---	---	---	---	1	---
16917369	1.27485	1.09079	0.767369	0.930075	0.990222	1.10051	0.709622	0.546633	0.88127	---	---	---	---	---	---	chr20	-	13936410	13936503	---	---	---	---	---	---	---	---	---	---	---	---	---	---	3	---
16888669	0.731154	0.855526	0.795129	0.88721	0.713979	0.720561	0.710004	0.672508	0.747295	MIR1245	microRNA 1245	NR_031647 // hsa-mir-1245	RefSeq // miRBase Micro RNA Database	Homo sapiens microRNA 1245 (MIR1245), microRNA. // MI0006380 Homo sapiens miR-1245 stem-loop	FALSE // FALSE	chr2	+	189842818	189842887	---	---	---	---	---	---	---	---	---	---	---	---	---	---	1	main
16651121	1.29642	2.45757	1.70788	1.62693	0.814834	1.37347	0.71029	1.20693	2.36369	---	---	---	---	---	---	---	---	0	0	---	---	---	---	---	---	---	---	---	---	---	---	---	---	---	normgene->intron
16963507	0.871667	1.04015	1.49693	0.585672	0.804347	0.975266	0.710499	0.916552	0.637755	---	---	---	---	---	---	chr3	-	197020749	197020819	---	---	---	---	---	---	---	---	---	---	---	---	---	---	3	---
16688794	0.691939	1.02275	0.837451	0.705763	0.799254	0.953738	0.711414	0.526255	0.602988	---	---	ENST00000391006	ENSEMBL	ncrna:rRNA chromosome:GRCh37:1:78840849:78840953:-1 gene:ENSG00000212308	FALSE	chr1	-	78840849	78840953	---	---	---	---	---	---	---	---	---	---	---	---	---	---	3	main
16918520	0.783262	1.01723	1.39821	1.10262	0.463496	0.908756	0.711559	0.829302	0.720428	---	---	---	---	---	---	chr20	-	33114315	33114411	---	---	---	---	---	---	---	---	---	---	---	---	---	---	3	---
16652061	1.02159	0.785173	0.785832	1.015	0.633677	1.11634	0.712048	0.800184	0.861001	---	---	---	---	---	---	---	---	0	0	---	---	---	---	---	---	---	---	---	---	---	---	---	---	---	normgene->intron
16652725	1.02159	0.785173	0.785832	1.015	0.633677	1.11634	0.712048	0.800184	0.861001	---	---	---	---	---	---	---	---	0	0	---	---	---	---	---	---	---	---	---	---	---	---	---	---	---	normgene->intron
17059824	0.943251	0.94468	1.10351	1.20665	1.0436	0.761907	0.712308	1.10915	0.891152	MIR653	microRNA 653	NR_030388 // hsa-mir-653	RefSeq // miRBase Micro RNA Database	Homo sapiens microRNA 653 (MIR653), microRNA. // MI0003674 Homo sapiens miR-653 stem-loop	FALSE // FALSE	chr7	-	93112072	93112167	---	---	---	---	---	---	---	---	---	---	---	---	---	---	1	main
17125322	0.790517	0.926672	0.740152	0.450216	0.638893	0.698912	0.712621	0.825579	0.571206	---	---	---	---	---	---	chrU	+	1	535	---	---	---	---	---	---	---	---	---	---	---	---	---	---	3	---
16651993	0.919369	1.28935	0.930047	1.38667	1.13679	0.563295	0.712759	1.07868	1.22393	---	---	---	---	---	---	---	---	0	0	---	---	---	---	---	---	---	---	---	---	---	---	---	---	---	normgene->intron
16652657	0.919369	1.28935	0.930047	1.38667	1.13679	0.563295	0.712759	1.07868	1.22393	---	---	---	---	---	---	---	---	0	0	---	---	---	---	---	---	---	---	---	---	---	---	---	---	---	normgene->intron
16767638	0.794934	0.960769	0.777234	0.939564	0.730715	0.856717	0.71318	0.775398	0.71619	---	---	---	---	---	---	chr12	-	74072968	74073076	---	---	---	---	---	---	---	---	---	---	---	---	---	---	3	---
17065979	0.547776	1.17874	0.722897	0.852036	1.07852	0.705309	0.713197	0.618112	1.20603	---	---	---	---	---	---	chr8	+	15379393	15379475	---	---	---	---	---	---	---	---	---	---	---	---	---	---	1	---
16854312	0.993591	0.966681	1.91791	0.811951	1.05977	1.13506	0.713197	1.0311	0.8772	---	---	---	---	---	---	chr18	-	21474079	21474170	---	---	---	---	---	---	---	---	---	---	---	---	---	---	3	---
16654269	0.729733	1.77385	1.02565	1.31708	0.770207	0.822307	0.713197	1.44747	1.23689	---	---	---	---	---	---	---	---	0	0	---	---	---	---	---	---	---	---	---	---	---	---	---	---	---	normgene->intron
16650567	1.73016	3.42537	1.36296	1.14397	1.04311	1.36296	0.713233	0.888502	2.62535	---	---	---	---	---	---	---	---	0	0	---	---	---	---	---	---	---	---	---	---	---	---	---	---	---	normgene->intron
16678103	0.831718	0.921523	1.28739	0.900509	0.70009	0.885755	0.713328	0.713328	0.84388	---	---	ENST00000411374	ENSEMBL	ncrna:snRNA chromosome:GRCh37:1:225928977:225929084:1 gene:ENSG00000223306	FALSE	chr1	+	225928977	225929084	---	---	---	---	---	---	---	---	---	---	---	---	---	---	3	main
16897487	0.972408	0.609464	1.91147	1.50498	0.88988	1.24112	0.714121	0.619924	1.20038	---	---	---	---	---	---	chr2	-	51170430	51170524	---	---	---	---	---	---	---	---	---	---	---	---	---	---	3	---
16788691	1.06143	1.51517	1.39718	0.8428	1.10428	1.07628	0.714248	1.60285	0.907384	SNORD114-25	small nucleolar RNA, C/D box 114-25	NR_003218	RefSeq	Homo sapiens small nucleolar RNA, C/D box 114-25 (SNORD114-25), small nucleolar RNA.	FALSE	chr14	+	101452394	101452465	---	---	---	---	---	---	---	---	---	---	---	---	---	---	3	main
16656069	1.52544	1.93099	1.85835	2.19398	1.87814	1.09672	0.714919	1.63247	1.77338	---	---	---	---	---	---	---	---	0	0	---	---	---	---	---	---	---	---	---	---	---	---	---	---	---	normgene->intron
16703843	0.65281	0.845167	0.906773	0.916928	0.732347	0.862894	0.714956	0.768862	0.799488	---	---	TCONS_00017810-XLOC_008446	Rinn lincRNAs	linc-CREM-3 chr10:+:33973682-33975992	FALSE	chr10	+	33973683	33975992	---	---	---	---	---	---	---	---	---	---	---	---	---	---	1	main
17088081	0.911661	1.51201	0.912448	0.983749	0.97333	1.00791	0.715036	0.887626	0.987969	---	---	ENST00000450154	ENSEMBL	cdna:novel chromosome:GRCh37:9:114336472:114337707:1 gene:ENSG00000224644	FALSE	chr9	+	114336472	114337707	---	---	---	---	---	---	---	---	---	---	---	---	---	---	1	main
16943393	1.52363	1.37199	1.15355	1.36671	1.3476	1.52738	0.71677	2.34905	1.52363	---	---	---	---	---	---	chr3	+	100671471	100671577	---	---	---	---	---	---	---	---	---	---	---	---	---	---	3	---
17049902	1.10391	0.770453	1.015	0.986213	0.909631	0.978984	0.717501	0.572575	1.33437	---	---	---	---	---	---	chr7	+	102497897	102498202	---	---	---	---	---	---	---	---	---	---	---	---	---	---	1	---
16713262	0.881677	0.841634	1.06616	0.828347	0.90682	0.651195	0.717549	0.875847	0.719052	---	---	---	---	---	---	chr10	-	34490908	34491002	---	---	---	---	---	---	---	---	---	---	---	---	---	---	3	---
17039279	1.09999	1.08899	0.966977	1.05114	0.892254	1.0298	0.717866	1.07888	0.722386	---	---	---	---	---	---	chr6_qbl_hap6	-	2463791	2465550	---	---	---	---	---	---	---	---	---	---	---	---	---	---	3	---
17083637	0.93954	1.21818	0.658102	0.796516	0.680644	0.592992	0.717872	0.935897	0.849463	---	---	---	---	---	---	chr9	+	14850427	14850533	---	---	---	---	---	---	---	---	---	---	---	---	---	---	3	---
16938525	0.867723	0.561089	0.920804	0.9303	0.73119	0.79052	0.717943	0.808961	1.00744	---	---	---	---	---	---	chr3	+	29052733	29052827	---	---	---	---	---	---	---	---	---	---	---	---	---	---	1	---
16788689	0.847244	0.902243	0.682162	0.902953	0.728181	0.723797	0.718017	0.871561	0.863	SNORD114-24	small nucleolar RNA, C/D box 114-24	NR_003217	RefSeq	Homo sapiens small nucleolar RNA, C/D box 114-24 (SNORD114-24), small nucleolar RNA.	FALSE	chr14	+	101451114	101451185	---	---	---	---	---	---	---	---	---	---	---	---	---	---	1	main
16865052	1.03147	1.10849	1.10598	1.00765	0.927359	1.04471	0.718671	1.14165	1.24275	MIR526A1	microRNA 526a-1	NR_030197 // hsa-mir-526a-1	RefSeq // miRBase Micro RNA Database	Homo sapiens microRNA 526a-1 (MIR526A1), microRNA. // MI0003157 Homo sapiens miR-526a-1 stem-loop	FALSE // FALSE	chr19	+	54209506	54209590	---	---	---	---	---	---	---	---	---	---	---	---	---	---	3	main
16769943	0.868143	0.92055	1.005	0.645163	1.03257	0.818879	0.718792	0.786895	0.859575	---	---	ENST00000363924	ENSEMBL	ncrna:misc_RNA chromosome:GRCh37:12:110100668:110100988:-1 gene:ENSG00000200794	FALSE	chr12	-	110100668	110100988	---	---	---	---	---	---	---	---	---	---	---	---	---	---	1	main
16763015	0.580699	0.880648	0.971506	0.690106	0.737978	1.1482	0.719777	0.737978	0.763308	---	---	---	---	---	---	chr12	-	32548984	32549081	---	---	---	---	---	---	---	---	---	---	---	---	---	---	3	---
16855745	0.842135	1.34417	1.21629	1.21564	1.02057	0.733653	0.720087	0.807506	0.871853	---	---	---	---	---	---	chr18	-	62216690	62216742	---	---	---	---	---	---	---	---	---	---	---	---	---	---	3	---
16650959	0.950689	0.599903	1.09922	0.845496	1.00765	0.854779	0.720464	0.859965	0.987412	---	---	---	---	---	---	---	---	0	0	---	---	---	---	---	---	---	---	---	---	---	---	---	---	---	normgene->intron
16706063	0.982583	0.781444	1.05066	0.732931	0.730181	0.620602	0.720622	0.623647	0.879275	---	---	---	---	---	---	chr10	+	75106694	75106806	---	---	---	---	---	---	---	---	---	---	---	---	---	---	3	---
16655939	1.29705	1.54836	1.05348	0.705763	1.00022	0.907958	0.720893	1.53353	0.862869	---	---	---	---	---	---	---	---	0	0	---	---	---	---	---	---	---	---	---	---	---	---	---	---	---	normgene->intron
17106166	0.80175	0.866671	1.18371	1.21107	0.861401	0.985185	0.721352	0.699319	0.800326	---	---	---	---	---	---	chrX	+	108069994	108070099	---	---	---	---	---	---	---	---	---	---	---	---	---	---	1	---
17118996	0.580794	1.49792	1.12883	1.17734	1.25848	0.932158	0.721352	0.875436	1.62937	---	---	---	---	---	---	chrU	+	1	97	---	---	---	---	---	---	---	---	---	---	---	---	---	---	3	---
17120882	0.99156	0.976086	0.997924	1.08567	0.98285	0.996488	0.721628	0.903166	1.02796	---	---	---	---	---	---	chrU	+	1	436	---	---	---	---	---	---	---	---	---	---	---	---	---	---	3	---
16881949	0.824622	1.25505	0.832834	1.13954	0.798098	1.08341	0.721813	1.07564	1.00153	---	---	---	---	---	---	chr2	+	79109573	79109678	---	---	---	---	---	---	---	---	---	---	---	---	---	---	3	---
17114302	0.770612	0.767349	0.909841	0.818183	0.721124	0.690872	0.722792	0.820495	0.730482	---	---	ENST00000390161	ENSEMBL	ncrna:miRNA chromosome:GRCh37:X:132880775:132880873:-1 gene:ENSG00000211495	FALSE	chrX	-	132880775	132880873	---	---	---	---	---	---	---	---	---	---	---	---	---	---	1	main
17064169	0.856032	0.801625	1.10849	0.907373	0.867667	0.870483	0.722792	1.0599	0.758715	---	---	ENST00000516748	ENSEMBL	ncrna:snoRNA chromosome:GRCh37:7:148983533:148983604:-1 gene:ENSG00000252557	FALSE	chr7	-	148983533	148983604	---	---	---	---	---	---	---	---	---	---	---	---	---	---	3	main
17113919	0.843738	0.92767	0.976926	0.803902	0.887964	1.10401	0.722964	1.02209	0.815964	---	---	---	---	---	---	chrX	-	122905928	122905989	---	---	---	---	---	---	---	---	---	---	---	---	---	---	3	---
17118558	0.78543	1.07569	0.761701	0.948859	0.666057	0.591495	0.723124	0.666057	0.761701
17080933	0.77059	0.92299	0.914516	0.768172	0.765833	0.82137	0.723545	0.800184	0.794635	---	---	---	---	---	---	chr8	-	125834220	125834300	---	---	---	---	---	---	---	---	---	---	---	---	---	---	1	---
16651619	0.65281	0.921523	2.10324	1.10849	0.666057	0.723694	0.723694	0.350757	1.02274	---	---	---	---	---	---	---	---	0	0	---	---	---	---	---	---	---	---	---	---	---	---	---	---	---	normgene->intron
16655539	0.862136	1.79381	1.36296	1.07046	0.781543	0.700931	0.723874	0.695558	1.0423	---	---	---	---	---	---	---	---	0	0	---	---	---	---	---	---	---	---	---	---	---	---	---	---	---	normgene->intron
AFFX-r2-Bs-lys-5_at	1.14367	0.85648	1.48208	0.995817	1.18881	0.995817	0.725296	0.835369	1.31255
16778701	0.568525	0.686894	0.769717	0.4801	1.06682	0.837399	0.725499	0.911138	0.696086	---	---	---	---	---	---	chr13	-	45711997	45712100	---	---	---	---	---	---	---	---	---	---	---	---	---	---	3	---
16889561	0.846679	1.12931	0.949052	1.03662	0.841488	0.675202	0.725905	0.931563	0.988456	---	---	---	---	---	---	chr2	+	202792162	202792266	---	---	---	---	---	---	---	---	---	---	---	---	---	---	1	---
16670938	0.931789	0.998863	0.682233	0.912368	0.806715	0.889712	0.726285	0.808373	0.840214	---	---	---	---	---	---	chr1	+	151601800	151601906	---	---	---	---	---	---	---	---	---	---	---	---	---	---	1	---
17121160	2.49217	1.43724	2.61656	1.7325	1.29648	1.42732	0.7268	1.09793	1.51486	---	---	---	---	---	---	chrU	+	1	576	---	---	---	---	---	---	---	---	---	---	---	---	---	---	1	---
16790774	0.856185	0.791022	1.22977	1.24915	0.896387	0.987997	0.72734	0.70616	0.760135	---	---	---	---	---	---	chr14	-	23728669	23728775	---	---	---	---	---	---	---	---	---	---	---	---	---	---	3	---
16650061	0.899887	1.70545	1.10849	1.04825	0.863668	1.00854	0.727943	0.863668	0.772709	---	---	---	---	---	---	---	---	0	0	---	---	---	---	---	---	---	---	---	---	---	---	---	---	---	normgene->intron
16687416	0.862136	1.08394	1.29804	0.913534	0.666057	0.504447	0.72816	1.02327	1.35679	---	---	---	---	---	---	chr1	-	54154422	54154485	---	---	---	---	---	---	---	---	---	---	---	---	---	---	3	---
17077994	0.765003	1.00542	1.36296	0.996392	0.862698	0.815778	0.72822	0.623795	1.01323	---	---	---	---	---	---	chr8	-	69135553	69135637	---	---	---	---	---	---	---	---	---	---	---	---	---	---	1	---
16900148	1.00834	0.942948	0.885523	0.726218	0.649672	0.894925	0.728593	0.796603	1.0217	IGKV2-24	immunoglobulin kappa variable 2-24	ENST00000484817	ENSEMBL	13 kDa protein gene:ENSG00000241294	FALSE	chr2	-	89475812	89476644	---	---	---	---	---	---	---	---	---	---	---	---	---	---	3	main
16981887	1.34873	0.983827	0.864529	0.96912	1.00188	0.896345	0.728803	0.864529	1.19281	---	---	---	---	---	---	chr4	-	184195614	184195717	---	---	---	---	---	---	---	---	---	---	---	---	---	---	1	---
17046335	0.843855	0.68521	0.800482	0.536413	0.791532	0.932158	0.72941	0.842131	0.733492	---	---	---	---	---	---	chr7	+	57294708	57294773	---	---	---	---	---	---	---	---	---	---	---	---	---	---	3	---
16909154	1.17802	1.18897	0.968221	1.32982	1.13766	1.43955	0.729927	0.859035	1.3605	---	---	---	---	---	---	chr2	-	225875178	225875257	---	---	---	---	---	---	---	---	---	---	---	---	---	---	3	---
16713718	1.5063	1.45803	0.880519	1.27013	1.0307	1.4576	0.730213	0.777369	1.02807	---	---	TCONS_l2_00004170-XLOC_l2_001954	Broad TUCP	linc-PTPN20B-2 chr10:-:46780489-46790500	FALSE	chr10	-	46780490	46790500	---	---	---	---	---	---	---	---	---	---	---	---	---	---	1	main
16946964	0.874491	0.729368	0.851401	0.80667	0.766964	0.705025	0.730429	0.800184	0.714992	---	---	---	---	---	---	chr3	+	150635484	150635582	---	---	---	---	---	---	---	---	---	---	---	---	---	---	3	---
17052109	0.86219	0.857337	1.03589	1.15117	1.16007	0.848409	0.730562	0.875436	1.13728	---	---	---	---	---	---	chr7	+	137859791	137859882	---	---	---	---	---	---	---	---	---	---	---	---	---	---	3	---
16775761	0.862285	0.742651	0.503713	0.869093	0.625927	0.525644	0.730657	0.605777	1.05713	---	---	---	---	---	---	chr13	+	90489424	90489491	---	---	---	---	---	---	---	---	---	---	---	---	---	---	1	---
17101603	0.878974	1.05396	0.836372	0.664652	0.862343	1.15957	0.731274	0.652896	0.684184	---	---	---	---	---	---	chrX	+	13614355	13614667	---	---	---	---	---	---	---	---	---	---	---	---	---	---	3	---
16776408	0.84551	0.921523	0.812435	0.988329	0.737982	1.15926	0.731682	0.883167	0.713309	---	---	---	---	---	---	chr13	+	109962483	109964121	---	---	---	---	---	---	---	---	---	---	---	---	---	---	1	---
17122224	0.741971	1.09647	0.837114	0.918373	0.943599	0.729004	0.733792	0.797719	0.958843	---	---	---	---	---	---	chrU	+	1	2126	---	---	---	---	---	---	---	---	---	---	---	---	---	---	1	---
16695833	1.09025	1.05402	1.13487	1.33467	1.20881	0.943174	0.73477	0.561836	1.29104	---	---	---	---	---	---	chr1	-	164953139	164953229	---	---	---	---	---	---	---	---	---	---	---	---	---	---	3	---
16788620	1.16243	1.23228	0.593608	1.21044	0.89841	0.954476	0.735296	0.959262	0.739646	SNORD114-3 // SNORD114-3	small nucleolar RNA, C/D box 114-3 // small nucleolar RNA, C/D box 114-3	NR_003195 // AK001109	RefSeq // GenBank	Homo sapiens small nucleolar RNA, C/D box 114-3 (SNORD114-3), small nucleolar RNA. // Homo sapiens cDNA FLJ10247 fis, clone HEMBB1000705.	FALSE // FALSE	chr14	+	101419686	101419760	---	---	---	---	---	---	---	---	---	---	---	---	---	---	3	main
16973756	0.93914	1.10227	0.727094	1.07887	1.13893	0.975589	0.7358	0.836356	0.804992	---	---	---	---	---	---	chr4	-	2616851	2616951	---	---	---	---	---	---	---	---	---	---	---	---	---	---	3	---
16788253	0.742474	1.06897	0.691387	0.545043	0.758949	0.756925	0.735851	0.800184	0.660277	---	---	---	---	---	---	chr14	+	100049354	100049455	---	---	---	---	---	---	---	---	---	---	---	---	---	---	3	---
16853669	1.10694	0.991098	0.687612	1.15044	0.94596	1.09233	0.735915	0.875436	0.560134	---	---	---	---	---	---	chr18	-	5661944	5662049	---	---	---	---	---	---	---	---	---	---	---	---	---	---	3	---
16705245	0.950689	0.705763	0.948311	1.76638	1.25685	0.720832	0.736552	1.31857	1.33437	---	---	---	---	---	---	chr10	+	64869899	64870006	---	---	---	---	---	---	---	---	---	---	---	---	---	---	3	---
17099031	0.65281	0.732684	1.06355	1.05703	0.89923	0.657689	0.73663	0.800184	0.723188	---	---	---	---	---	---	chr9	-	131992851	131992996	---	---	---	---	---	---	---	---	---	---	---	---	---	---	3	---
17056275	0.930148	1.08302	1.08619	1.11032	0.740193	0.496765	0.736715	0.55117	0.590115	---	---	---	---	---	---	chr7	-	29127804	29127927	---	---	---	---	---	---	---	---	---	---	---	---	---	---	3	---
17011249	1.39877	1.0964	0.7755	0.893986	1.1586	0.872147	0.736923	0.832667	0.757963	---	---	ENST00000365413	ENSEMBL	ncrna:snoRNA chromosome:GRCh37:6:104031010:104031143:1 gene:ENSG00000202283	FALSE	chr6	+	104031010	104031143	---	---	---	---	---	---	---	---	---	---	---	---	---	---	1	main
16681955	0.824823	1.31196	0.934598	1.03468	0.869742	0.811444	0.737825	0.736471	0.690703	---	---	---	---	---	---	chr1	-	14450728	14450830	---	---	---	---	---	---	---	---	---	---	---	---	---	---	3	---
17120862	0.950689	1.18456	1.38424	1.04049	0.837256	0.695266	0.737949	0.987279	0.971892	---	---	---	---	---	---	chrU	+	1	520	---	---	---	---	---	---	---	---	---	---	---	---	---	---	1	---
16763213	1.07545	1.13548	0.743415	0.9967	1.04402	1.0692	0.737997	1.03588	0.970396	---	---	---	---	---	---	chr12	-	40200897	40200976	---	---	---	---	---	---	---	---	---	---	---	---	---	---	3	---
16907154	0.75035	0.795151	1.05987	0.597279	0.971242	0.780969	0.738927	0.893947	0.661399	---	---	---	---	---	---	chr2	-	201727875	201727970	---	---	---	---	---	---	---	---	---	---	---	---	---	---	1	---
16888029	0.678332	0.710865	0.427522	0.952743	0.605525	0.770915	0.739363	0.900958	0.691804	---	---	---	---	---	---	chr2	+	178059711	178059823	---	---	---	---	---	---	---	---	---	---	---	---	---	---	3	---
17056672	1.93821	0.699158	0.822944	0.993535	1.76191	1.00407	0.739629	1.10849	1.24463	---	---	---	---	---	---	chr7	-	35969768	35969874	---	---	---	---	---	---	---	---	---	---	---	---	---	---	3	---
16768921	1.05517	1.10822	0.821616	1.16822	0.912172	0.975294	0.739948	1.32682	0.896775	---	---	---	---	---	---	chr12	-	98811674	98811816	---	---	---	---	---	---	---	---	---	---	---	---	---	---	3	---
16657381	1.80706	1.57897	2.30416	1.55219	2.50214	1.30897	0.740911	0.625507	2.50299	---	---	---	---	---	---	---	---	0	0	---	---	---	---	---	---	---	---	---	---	---	---	---	---	---	normgene->intron
16865840	1.29242	1.13622	1.07379	0.890643	0.987678	0.901365	0.740972	1.13557	0.807509	---	---	---	---	---	---	chr19	+	56616785	56616879	---	---	---	---	---	---	---	---	---	---	---	---	---	---	3	---
16671137	0.747825	0.639913	0.66391	0.730808	0.837204	1.32342	0.742325	0.933933	0.652945	---	---	---	---	---	---	chr1	+	153304098	153304204	---	---	---	---	---	---	---	---	---	---	---	---	---	---	3	---
16782969	0.66288	0.616003	0.986018	0.831813	0.623421	0.594586	0.742331	0.71234	0.655541	---	---	ENST00000411232	ENSEMBL	ncrna:miRNA chromosome:GRCh37:14:28459211:28459321:1 gene:ENSG00000223164	FALSE	chr14	+	28459211	28459321	---	---	---	---	---	---	---	---	---	---	---	---	---	---	3	main
17080336	0.903021	0.746647	1.2304	1.21987	1.07384	0.551667	0.743184	0.457739	0.564006	---	---	---	---	---	---	chr8	-	114419756	114419823	---	---	---	---	---	---	---	---	---	---	---	---	---	---	3	---
17019065	1.12028	1.13457	0.612826	1.12722	0.870349	0.815394	0.743892	1.13103	1.03542	---	---	---	---	---	---	chr6	-	41270204	41270310	---	---	---	---	---	---	---	---	---	---	---	---	---	---	3	---
16885506	0.872075	0.90714	1.26683	0.838567	0.964573	1.16202	0.745342	1.07388	0.933229	---	---	---	---	---	---	chr2	+	130865257	130867314	---	---	---	---	---	---	---	---	---	---	---	---	---	---	1	---
16714526	0.953373	0.960418	0.753539	0.931574	0.812917	0.877108	0.745481	0.707267	0.657636	---	---	ENST00000458762	ENSEMBL	ncrna:snoRNA chromosome:GRCh37:10:58355723:58355791:-1 gene:ENSG00000238707	FALSE	chr10	-	58355723	58355791	---	---	---	---	---	---	---	---	---	---	---	---	---	---	1	main
16753531	0.677841	0.878421	0.953637	0.946554	0.968756	0.878421	0.745875	0.825215	0.705201	---	---	---	---	---	---	chr12	+	64969445	64969521	---	---	---	---	---	---	---	---	---	---	---	---	---	---	1	---
16798414	0.684075	1.1172	0.761134	0.612724	0.914566	0.675245	0.746685	0.569175	0.891041	SNORD115-35	small nucleolar RNA, C/D box 115-35	NR_003350	RefSeq	Homo sapiens small nucleolar RNA, C/D box 115-35 (SNORD115-35), small nucleolar RNA.	FALSE	chr15	+	25479394	25479475	---	---	---	---	---	---	---	---	---	---	---	---	---	---	3	main
16994158	1.05871	1.44103	1.1609	1.12275	1.17455	1.10825	0.748259	0.87262	1.19583	---	---	TCONS_00010258-XLOC_004724	Rinn lincRNAs	linc-IRX2-1 chr5:-:6359188-6362527	FALSE	chr5	-	6359189	6362527	---	---	---	---	---	---	---	---	---	---	---	---	---	---	1	main
16772375	0.950689	1.03476	0.906773	0.841534	0.754959	1.31588	0.748336	1.06708	1.11677	---	---	---	---	---	---	chr12	-	129154425	129154519	---	---	---	---	---	---	---	---	---	---	---	---	---	---	3	---
17011045	1.34509	0.727435	0.924466	0.921523	0.950689	0.727435	0.748497	0.835033	0.74646	---	---	---	---	---	---	chr6	+	93521759	93521852	---	---	---	---	---	---	---	---	---	---	---	---	---	---	1	---
16897882	1.19376	0.992403	0.992403	1.15785	0.792547	0.921523	0.749004	0.978802	0.63688	---	---	TCONS_00004261-XLOC_002102	Rinn lincRNAs	linc-EFEMP1-4 chr2:-:57541337-57542640	FALSE	chr2	-	57541338	57542640	---	---	---	---	---	---	---	---	---	---	---	---	---	---	1	main
AFFX-BkGr-GC05_st	0.760472	0.851731	0.881442	0.838449	0.745127	0.711102	0.749016	0.704788	0.658785
16828586	0.836942	1.11483	0.769685	0.635038	0.774761	0.834739	0.749033	0.926878	0.886769	---	---	---	---	---	---	chr16	-	79703552	79703634	---	---	---	---	---	---	---	---	---	---	---	---	---	---	3	---
16800978	1.61839	1.84921	1.57732	0.844267	1.3494	1.21962	0.749232	0.785103	1.55185	---	---	---	---	---	---	chr15	+	50514085	50514193	---	---	---	---	---	---	---	---	---	---	---	---	---	---	3	---
16651073	1.08887	0.866712	1.34606	0.933647	0.893249	1.04775	0.749884	0.348314	2.18412	---	---	---	---	---	---	---	---	0	0	---	---	---	---	---	---	---	---	---	---	---	---	---	---	---	normgene->intron
16788566	0.829649	1.02474	0.868225	0.863071	0.488677	0.964873	0.74992	0.842895	0.947278	---	---	ENST00000515960	ENSEMBL	ncrna:snoRNA chromosome:GRCh37:14:101382173:101382230:1 gene:ENSG00000251769	FALSE	chr14	+	101382173	101382230	---	---	---	---	---	---	---	---	---	---	---	---	---	---	3	main
16875032	1.09693	0.692769	0.876536	1.14366	1.80925	1.12811	0.750982	1.00558	0.921188	---	---	---	---	---	---	chr19	-	52637506	52637593	---	---	---	---	---	---	---	---	---	---	---	---	---	---	3	---
16656975	0.486255	1.89907	0.919217	1.33194	0.966816	0.899975	0.753324	0.800184	0.493664	---	---	---	---	---	---	---	---	0	0	---	---	---	---	---	---	---	---	---	---	---	---	---	---	---	normgene->intron
16712028	1.45693	1.49684	1.66791	1.16515	1.9938	1.25998	0.753368	1.08438	1.21739	ACBD7	acyl-CoA binding domain containing 7	AK295169	GenBank	Homo sapiens cDNA FLJ52263 complete cds, highly similar to Artemis protein (EC 3.1.-.-).	FALSE	chr10	-	15057357	15077424	---	---	---	---	---	---	GO:0000062 // GO:0005488	acyl-CoA binding // binding	inferred from electronic annotation // inferred from electronic annotation	---	---	---	---	---	1	main
17114641	0.705661	0.95604	0.987603	0.993237	0.871442	0.743736	0.753487	0.855484	0.848104	---	---	---	---	---	---	chrX	-	138784446	138784549	---	---	---	---	---	---	---	---	---	---	---	---	---	---	3	---
16976561	1.34152	0.724223	0.818868	1.04077	1.11528	1.35593	0.753513	0.662823	0.992889	UGT2B11 // UGT2B11 // UGT2B11	UDP glucuronosyltransferase 2 family, polypeptide B11 // UDP glucuronosyltransferase 2 family, polypeptide B11 // UDP glucuronosyltransferase 2 family, polypeptide B11	ENST00000446444 // ENST00000513315	ENSEMBL // ENSEMBL	UDP-glucuronosyltransferase 2B11 gene:ENSG00000213759 // cdna:known chromosome:GRCh37:4:70070022:70071411:-1 gene:ENSG00000213759	FALSE // FALSE	chr4	-	70065669	70080449	GO:0006805 // GO:0008152 // GO:0008210 // GO:0008152 // GO:0006805 // GO:0008210	xenobiotic metabolic process // metabolic process // estrogen metabolic process // metabolic process // xenobiotic metabolic process // estrogen metabolic process	traceable author statement // inferred from electronic annotation // traceable author statement // --- // --- // ---	GO:0005783 // GO:0005789 // GO:0005792 // GO:0016020 // GO:0016021 // GO:0016021 // GO:0005783 // GO:0016020 // GO:0005792 // GO:0005789	endoplasmic reticulum // endoplasmic reticulum membrane // microsome // membrane // integral to membrane // integral to membrane // endoplasmic reticulum // membrane // microsome // endoplasmic reticulum membrane	inferred from electronic annotation // inferred from electronic annotation // inferred from electronic annotation // inferred from electronic annotation // inferred from electronic annotation // --- // --- // --- // --- // ---	GO:0015020 // GO:0015020 // GO:0016758	glucuronosyltransferase activity // glucuronosyltransferase activity // transferase activity, transferring hexosyl groups	inferred from electronic annotation // --- // ---	---	---	---	---	---	1	main
16965148	0.864068	1.20934	1.01756	0.80662	0.641892	0.641892	0.753667	0.766913	0.960246	---	---	TCONS_00007481-XLOC_003464	Rinn lincRNAs	linc-CPEB2-3 chr4:+:14136559-14145216	FALSE	chr4	+	14136560	14145216	---	---	---	---	---	---	---	---	---	---	---	---	---	---	1	main
16693171	1.62488	0.980486	0.78954	1.40908	1.05613	0.954676	0.753848	0.57486	0.818773	---	---	---	---	---	---	chr1	-	151720073	151720176	---	---	---	---	---	---	---	---	---	---	---	---	---	---	3	---
17122564	1.00331	1.13027	0.936077	0.943302	1.04228	0.898851	0.753976	0.736883	0.93908	---	---	---	---	---	---	chrU	+	1	248	---	---	---	---	---	---	---	---	---	---	---	---	---	---	3	---
16710666	1.62282	1.87246	1.70201	1.5221	1.11681	1.22465	0.754239	1.25958	1.56368	---	---	ENST00000436942	ENSEMBL	cdna:novel chromosome:GRCh37:10:132893481:132894040:1 gene:ENSG00000230098	FALSE	chr10	+	132893481	132894040	---	---	---	---	---	---	---	---	---	---	---	---	---	---	3	main
17113396	0.875102	0.729368	0.907186	0.807281	0.630885	0.889553	0.754329	0.792236	0.541667	---	---	---	---	---	---	chrX	-	110949877	110954329	---	---	---	---	---	---	---	---	---	---	---	---	---	---	3	---
16853575	0.594457	1.32593	1.47077	1.13489	1.24773	1.41629	0.75485	0.883945	1.04469	---	---	---	---	---	---	chr18	-	3424257	3424347	---	---	---	---	---	---	---	---	---	---	---	---	---	---	3	---
17114310	1.15746	0.871131	0.859696	1.13792	0.665253	0.996542	0.755541	1.057	0.51599	MIR19B2	microRNA 19b-2	NR_029491 // hsa-mir-19b-2	RefSeq // miRBase Micro RNA Database	Homo sapiens microRNA 19b-2 (MIR19B2), microRNA. // MI0000075 Homo sapiens miR-19b-2 stem-loop	FALSE // FALSE	chrX	-	133303701	133303797	---	---	---	---	---	---	---	---	---	---	---	---	---	---	1	main
AFFX-BkGr-GC04_st	0.727009	0.839628	0.871085	0.798364	0.706412	0.671302	0.755616	0.727716	0.632112
17011448	0.798669	0.809989	0.779832	0.887877	0.963132	0.798899	0.755745	0.629877	0.898424	---	---	ENST00000363929	ENSEMBL	ncrna:snRNA chromosome:GRCh37:6:108713277:108713381:1 gene:ENSG00000200799	FALSE	chr6	+	108713277	108713381	---	---	---	---	---	---	---	---	---	---	---	---	---	---	3	main
16787562	0.6996	0.938475	0.926056	1.34827	0.620125	0.769095	0.755851	0.85254	0.926056	---	---	---	---	---	---	chr14	+	92732046	92732151	---	---	---	---	---	---	---	---	---	---	---	---	---	---	1	---
17125412	0.934442	1.06846	1.08329	0.954301	0.898816	0.744825	0.756004	0.974981	0.842103	---	---	---	---	---	---	chrU	+	1	449	---	---	---	---	---	---	---	---	---	---	---	---	---	---	1	---
16650317	1.17676	1.015	1.87752	1.48647	1.60636	0.854779	0.756819	0.950689	1.08889	---	---	---	---	---	---	---	---	0	0	---	---	---	---	---	---	---	---	---	---	---	---	---	---	---	normgene->intron
17034960	0.756821	1.57872	1.62352	0.799847	0.799847	0.770067	0.756821	1.00226	0.651189	---	---	---	---	---	---	chr6_mcf_hap5	+	371931	373203	---	---	---	---	---	---	---	---	---	---	---	---	---	---	3	---
16924390	0.860636	0.829364	0.921819	0.86936	0.948828	0.792976	0.757164	0.848269	1.02601	---	---	---	---	---	---	chr21	-	20058408	20058482	---	---	---	---	---	---	---	---	---	---	---	---	---	---	3	---
17055894	1.01163	1.0448	0.769999	1.51222	0.806528	0.870249	0.757474	0.87505	0.77815	---	---	---	---	---	---	chr7	-	23934647	23934753	---	---	---	---	---	---	---	---	---	---	---	---	---	---	1	---
16907126	1.10849	0.999661	0.856996	1.15607	1.30488	1.51127	0.757481	1.0287	1.17114	---	---	---	---	---	---	chr2	-	201707909	201708022	---	---	---	---	---	---	---	---	---	---	---	---	---	---	1	---
16891553	0.950689	1.08321	1.17091	0.705763	0.83065	0.905435	0.757496	1.09228	1.14929	---	---	---	---	---	---	chr2	+	223269704	223269814	---	---	---	---	---	---	---	---	---	---	---	---	---	---	3	---
16807306	0.782491	0.944783	1.01577	0.862027	1.09494	0.887094	0.757819	0.8548	1.41978	---	---	---	---	---	---	chr15	-	40214983	40215087	---	---	---	---	---	---	---	---	---	---	---	---	---	---	3	---
16698036	1.0887	1.09651	1.0887	1.31786	1.31458	1.09651	0.757915	0.974469	0.735347	---	---	ENST00000517233	ENSEMBL	ncrna:snoRNA chromosome:GRCh37:1:202496438:202496555:-1 gene:ENSG00000253042	FALSE	chr1	-	202496438	202496555	---	---	---	---	---	---	---	---	---	---	---	---	---	---	1	main
17023296	1.24718	1.48893	1.47455	1.67677	0.995134	0.854443	0.758154	1.34549	1.80153	---	---	---	---	---	---	chr6	-	124061579	124061677	---	---	---	---	---	---	---	---	---	---	---	---	---	---	3	---
17062943	0.594943	1.00769	0.906773	0.715157	0.752221	0.761484	0.758299	0.666057	1.12487	MIR29B1	microRNA 29b-1	NR_029517 // hsa-mir-29b-1	RefSeq // miRBase Micro RNA Database	Homo sapiens microRNA 29b-1 (MIR29B1), microRNA. // MI0000105 Homo sapiens miR-29b-1 stem-loop	FALSE // FALSE	chr7	-	130562218	130562298	---	---	---	---	---	---	---	---	---	---	---	---	---	---	1	main
17110274	1.15101	1.30167	0.824448	0.733088	0.981539	0.995369	0.758601	0.621696	1.13839	---	---	---	---	---	---	chrX	-	41430176	41430282	---	---	---	---	---	---	---	---	---	---	---	---	---	---	3	---
16714373	0.698523	1.10849	0.923026	0.952837	0.836914	0.669859	0.75891	0.472236	1.05859	---	---	ENST00000343087	ENSEMBL	cdna:novel chromosome:GRCh37:10:52822339:52828313:-1 gene:ENSG00000223502	FALSE	chr10	-	52822339	52828313	---	---	---	---	---	---	---	---	---	---	---	---	---	---	1	main
16792175	0.998609	0.73186	0.838001	0.559067	0.747162	0.934648	0.759773	0.796006	1.01664	---	---	---	---	---	---	chr14	-	37903674	37903778	---	---	---	---	---	---	---	---	---	---	---	---	---	---	3	---
16801784	1.12726	1.23612	0.884112	0.935558	0.800381	0.993471	0.761256	0.803792	1.00012	MIR190	microRNA 190	NR_029709 // hsa-mir-190	RefSeq // miRBase Micro RNA Database	Homo sapiens microRNA 190 (MIR190), microRNA. // MI0000486 Homo sapiens miR-190 stem-loop	FALSE // FALSE	chr15	+	63116156	63116240	---	---	---	---	---	---	---	---	---	---	---	---	---	---	3	main
16709022	0.682956	0.637379	0.818081	0.999511	0.733341	1.06554	0.762222	1.08287	1.03255	---	---	---	---	---	---	chr10	+	107294417	107294523	---	---	---	---	---	---	---	---	---	---	---	---	---	---	3	---
16653379	0.773584	0.921523	1.21009	1.34827	0.66779	0.666057	0.76261	1.21829	0.849463	---	---	---	---	---	---	---	---	0	0	---	---	---	---	---	---	---	---	---	---	---	---	---	---	---	normgene->intron
16653481	0.773584	0.921523	1.21009	1.34827	0.66779	0.666057	0.76261	1.21829	0.849463	---	---	---	---	---	---	---	---	0	0	---	---	---	---	---	---	---	---	---	---	---	---	---	---	---	normgene->intron
16664567	0.664202	0.772713	1.25875	0.836664	0.809128	0.555736	0.762663	1.06163	1.20595	---	---	---	---	---	---	chr1	+	51215968	51216025	---	---	---	---	---	---	---	---	---	---	---	---	---	---	3	---
16702636	1.04383	1.11655	1.08164	1.93005	0.913803	0.840925	0.762734	0.861082	1.0968	---	---	ENST00000362537	ENSEMBL	ncrna:rRNA chromosome:GRCh37:10:13769796:13769916:1 gene:ENSG00000199407	FALSE	chr10	+	13769796	13769916	---	---	---	---	---	---	---	---	---	---	---	---	---	---	1	main
16729021	0.942964	0.6807	1.67477	0.894628	1.27769	0.739381	0.763489	1.23378	0.942855	---	---	---	---	---	---	chr11	+	74364182	74364262	---	---	---	---	---	---	---	---	---	---	---	---	---	---	3	---
16803741	0.858111	0.705763	0.691387	0.921523	0.839386	0.788035	0.763551	0.871411	0.566518	---	---	---	---	---	---	chr15	+	80956113	80956219	---	---	---	---	---	---	---	---	---	---	---	---	---	---	3	---
16882426	0.836717	1.06973	0.981901	1.18503	0.965403	1.0252	0.764265	0.911638	0.795065	---	---	ENST00000516165	ENSEMBL	ncrna:snoRNA chromosome:GRCh37:2:86591259:86591388:1 gene:ENSG00000251974	FALSE	chr2	+	86591259	86591388	---	---	---	---	---	---	---	---	---	---	---	---	---	---	1	main
17012938	0.859231	0.890304	0.923571	0.78841	0.943785	0.847568	0.764313	0.73312	0.660168	---	---	---	---	---	---	chr6	+	138105511	138105623	---	---	---	---	---	---	---	---	---	---	---	---	---	---	3	---
16708463	1.15224	1.02982	1.16266	0.986058	0.753732	1.07723	0.764792	0.584816	1.21248	---	---	---	---	---	---	chr10	+	103067286	103067475	---	---	---	---	---	---	---	---	---	---	---	---	---	---	3	---
16947708	0.975719	0.795131	0.865815	0.752402	0.844717	1.03072	0.765553	0.834394	0.798466	---	---	ENST00000401103	ENSEMBL	ncrna:miRNA chromosome:GRCh37:3:166743201:166743287:1 gene:ENSG00000215922	FALSE	chr3	+	166743201	166743287	---	---	---	---	---	---	---	---	---	---	---	---	---	---	1	main
16756576	0.792413	0.595022	0.753009	1.5457	0.869995	0.793234	0.766398	0.645856	0.549357	---	---	---	---	---	---	chr12	+	109132260	109132380	---	---	---	---	---	---	---	---	---	---	---	---	---	---	3	---
16988441	0.869703	0.853945	0.920261	1.01821	0.978321	0.737698	0.767093	0.619251	1.09349	---	---	---	---	---	---	chr5	+	120658245	120661532	---	---	---	---	---	---	---	---	---	---	---	---	---	---	1	---
16879374	1.27408	1.15523	1.18752	1.09086	0.978162	0.697713	0.767339	0.60689	0.812462	---	---	ENST00000516472	ENSEMBL	ncrna:snoRNA chromosome:GRCh37:2:41961517:41961596:1 gene:ENSG00000252281	FALSE	chr2	+	41961517	41961596	---	---	---	---	---	---	---	---	---	---	---	---	---	---	1	main
16800487	0.752216	0.771577	0.727544	0.989135	0.640187	0.86771	0.768802	0.629083	0.585982	---	---	---	---	---	---	chr15	+	45135810	45135922	---	---	---	---	---	---	---	---	---	---	---	---	---	---	3	---
17043796	0.766551	0.917	0.76115	0.721825	0.67565	0.933111	0.76897	0.63944	0.700408	---	---	---	---	---	---	chr7	+	16128780	16129265	---	---	---	---	---	---	---	---	---	---	---	---	---	---	3	---
16886614	0.889935	1.03787	0.787134	1.24456	0.71696	0.761803	0.769161	1.01443	0.744378	---	---	---	---	---	---	chr2	+	154122026	154122587	---	---	---	---	---	---	---	---	---	---	---	---	---	---	1	---
17119108	0.65281	0.968746	0.95437	0.820928	0.820661	0.769194	0.769194	0.963859	0.704557	---	---	---	---	---	---	chrU	+	1	102	---	---	---	---	---	---	---	---	---	---	---	---	---	---	3	---
16851117	0.65281	0.968746	0.95437	0.820928	0.820661	0.769194	0.769194	0.963859	0.704557	---	---	---	---	---	---	chr18	+	12760716	12760817	---	---	---	---	---	---	---	---	---	---	---	---	---	---	3	---
17094926	1.05171	0.8004	0.792406	0.785856	1.01174	0.7613	0.76937	0.800184	0.849463	---	---	---	---	---	---	chr9	-	75906036	75906143	---	---	---	---	---	---	---	---	---	---	---	---	---	---	3	---
16917371	0.773584	0.701642	1.03369	0.396302	0.743568	1.07216	0.769463	1.02257	0.795084	---	---	---	---	---	---	chr20	-	13953962	13954070	---	---	---	---	---	---	---	---	---	---	---	---	---	---	3	---
16773346	0.774098	0.710779	1.06716	1.08221	1.00126	0.759156	0.769639	1.29381	1.43504	---	---	---	---	---	---	chr13	+	25820669	25820753	---	---	---	---	---	---	---	---	---	---	---	---	---	---	3	---
17046448	0.884809	0.619093	1.31479	0.702062	0.922952	1.21563	0.769963	1.18764	1.10985	---	---	---	---	---	---	chr7	+	63831907	63836925	---	---	---	---	---	---	---	---	---	---	---	---	---	---	1	---
16892229	0.872259	0.840555	0.654086	1.10436	0.901011	0.793868	0.770378	0.847425	0.639583	---	---	---	---	---	---	chr2	+	233037363	233037457	---	---	---	---	---	---	---	---	---	---	---	---	---	---	3	---
17069233	0.919988	0.756532	1.04514	1.07778	0.761915	0.913796	0.771048	0.950689	0.74186	---	---	ENST00000364893	ENSEMBL	ncrna:rRNA chromosome:GRCh37:8:60368444:60368569:1 gene:ENSG00000201763	FALSE	chr8	+	60368444	60368569	---	---	---	---	---	---	---	---	---	---	---	---	---	---	3	main
17060921	1.09377	1.21511	1.29975	1.28506	0.657286	1.44033	0.771088	1.13996	1.10217	---	---	---	---	---	---	chr7	-	100913219	100913322	---	---	---	---	---	---	---	---	---	---	---	---	---	---	3	---
16781423	0.84231	0.697515	0.688071	1.07477	0.666057	0.771591	0.771591	0.771591	0.985241	---	---	---	---	---	---	chr14	+	20105463	20109540	---	---	---	---	---	---	---	---	---	---	---	---	---	---	1	---
16652127	0.953504	0.845016	1.88677	1.88288	1.04633	1.21489	0.771663	1.66887	0.483448	---	---	---	---	---	---	---	---	0	0	---	---	---	---	---	---	---	---	---	---	---	---	---	---	---	normgene->intron
17010505	0.98085	1.04528	1.22484	1.18322	1.04705	1.03868	0.771823	0.916534	0.859655	---	---	---	---	---	---	chr6	+	76802551	76802657	---	---	---	---	---	---	---	---	---	---	---	---	---	---	3	---
16878520	0.903684	0.988562	0.909444	0.914706	0.920637	0.911833	0.771872	1.5066	0.735413	---	---	ENST00000410300	ENSEMBL	ncrna:rRNA chromosome:GRCh37:2:28906842:28906949:1 gene:ENSG00000222232	FALSE	chr2	+	28906842	28906949	---	---	---	---	---	---	---	---	---	---	---	---	---	---	3	main
16837377	0.897822	0.850633	0.971197	1.09748	0.911069	1.0032	0.772061	0.799944	1.08185	---	---	---	---	---	---	chr17	+	67982127	67982235	---	---	---	---	---	---	---	---	---	---	---	---	---	---	1	---
16854218	0.950689	0.950847	0.950847	0.968956	0.758203	0.756774	0.772938	0.80974	1.06859	MIR1-2	microRNA 1-2	NR_029662 // hsa-mir-1-2	RefSeq // miRBase Micro RNA Database	Homo sapiens microRNA 1-2 (MIR1-2), microRNA. // MI0000437 Homo sapiens miR-1-2 stem-loop	FALSE // FALSE	chr18	-	19408965	19409049	---	---	---	---	---	---	---	---	---	---	---	---	---	---	1	main
17105249	1.03069	1.21539	0.977009	1.20714	1.10628	1.1471	0.773584	1.12389	1.34858	PCDH11X // PCDH11X // PCDH11X // PCDH11X // PCDH11X // PCDH11X // PCDH11X // PCDH11X // PCDH11X // PCDH11X // PCDH11X // PCDH11X // PCDH11X // PCDH11X // PCDH11X // PCDH11X // PCDH11X // PCDH11X // PCDH11X // PCDH11X // PCDH11X // PCDH11X // PCDH11X // PCDH11X // PCDH11X // PCDH11X // PCDH11X // PCDH11X // PCDH11X // PCDH11X // PCDH11X // PCDH11X // PCDH11X // PCDH11X	protocadherin 11 X-linked // protocadherin 11 X-linked // protocadherin 11 X-linked // protocadherin 11 X-linked // protocadherin 11 X-linked // protocadherin 11 X-linked // protocadherin 11 X-linked // protocadherin 11 X-linked // protocadherin 11 X-linked // protocadherin 11 X-linked // protocadherin 11 X-linked // protocadherin 11 X-linked // protocadherin 11 X-linked // protocadherin 11 X-lin…	NM_032968 // NM_032969 // NM_001168360 // NM_001168361 // NM_001168363 // NM_014522 // NM_032967 // NM_001168362 // ENST00000373094 // ENST00000373097 // ENST00000361724 // ENST00000504220 // ENST00000395337 // ENST00000373081 // AF332218 // AF332219 // AB026187 // AY861434 // AY861432 // AF206516 // ENST00000298274 // ENST00000356934 // ENST00000361655 // ENST00000406881	RefSeq // RefSeq // RefSeq // RefSeq // RefSeq // RefSeq // RefSeq // RefSeq // ENSEMBL // ENSEMBL // ENSEMBL // ENSEMBL // ENSEMBL // ENSEMBL // GenBank // GenBank // GenBank // GenBank // GenBank // GenBank // ENSEMBL // ENSEMBL // ENSEMBL // ENSEMBL	Homo sapiens protocadherin 11 X-linked (PCDH11X), transcript variant c, mRNA. // Homo sapiens protocadherin 11 X-linked (PCDH11X), transcript variant d, mRNA. // Homo sapiens protocadherin 11 X-linked (PCDH11X), transcript variant e, mRNA. // Homo sapiens protocadherin 11 X-linked (PCDH11X), transcript variant f, mRNA. // Homo sapiens protocadherin 11 X-linked (PCDH11X), transcript variant h, mRN…	FALSE // FALSE // FALSE // FALSE // FALSE // FALSE // FALSE // FALSE // FALSE // FALSE // FALSE // FALSE // FALSE // FALSE // FALSE // FALSE // FALSE // FALSE // FALSE // FALSE // FALSE // FALSE // FALSE // FALSE	chrX	+	91034260	91878229	GO:0007155 // GO:0007156 // GO:0007155 // GO:0007156 // GO:0007155 // GO:0007156 // GO:0007155 // GO:0007156 // GO:0007155 // GO:0007156 // GO:0007155 // GO:0007156 // GO:0007155 // GO:0007156 // GO:0007155 // GO:0007156 // GO:0007155 // GO:0007156 // GO:0007155 // GO:0007156 // GO:0007155 // GO:0007156 // GO:0007156 // GO:0007155 // GO:0007156 // GO:0007156 // GO:0007155 // GO:0007156 // GO:0007…	cell adhesion // homophilic cell adhesion // cell adhesion // homophilic cell adhesion // cell adhesion // homophilic cell adhesion // cell adhesion // homophilic cell adhesion // cell adhesion // homophilic cell adhesion // cell adhesion // homophilic cell adhesion // cell adhesion // homophilic cell adhesion // cell adhesion // homophilic cell adhesion // cell adhesion // homophilic cell adhesi…	inferred from electronic annotation // inferred from electronic annotation // inferred from electronic annotation // inferred from electronic annotation // inferred from electronic annotation // inferred from electronic annotation // inferred from electronic annotation // inferred from electronic annotation // inferred from electronic annotation // inferred from electronic annotation // inferred …	GO:0005886 // GO:0005887 // GO:0005886 // GO:0005887 // GO:0005886 // GO:0005887 // GO:0005886 // GO:0005887 // GO:0005886 // GO:0005887 // GO:0005886 // GO:0005887 // GO:0005886 // GO:0005887 // GO:0005886 // GO:0005887 // GO:0005886 // GO:0005887 // GO:0005887 // GO:0005886 // GO:0016020 // GO:0005886 // GO:0005887 // GO:0016020 // GO:0005886 // GO:0005887 // GO:0016020 // GO:0005886 // GO:0005…	plasma membrane // integral to plasma membrane // plasma membrane // integral to plasma membrane // plasma membrane // integral to plasma membrane // plasma membrane // integral to plasma membrane // plasma membrane // integral to plasma membrane // plasma membrane // integral to plasma membrane // plasma membrane // integral to plasma membrane // plasma membrane // integral to plasma membrane //…	inferred from electronic annotation // traceable author statement // inferred from electronic annotation // traceable author statement // inferred from electronic annotation // traceable author statement // inferred from electronic annotation // traceable author statement // inferred from electronic annotation // traceable author statement // inferred from electronic annotation // traceable autho…	GO:0005509 // GO:0005509 // GO:0005509 // GO:0005509 // GO:0005509 // GO:0005509 // GO:0005509 // GO:0005509 // GO:0005509 // GO:0005509 // GO:0005509 // GO:0005509 // GO:0005509 // GO:0005509 // GO:0005509 // GO:0005509 // GO:0005509 // GO:0005509 // GO:0005509 // GO:0005509 // GO:0005509 // GO:0005509 // GO:0005509 // GO:0005509 // GO:0005509 // GO:0005509 // GO:0005509 // GO:0005509 // GO:0005…	calcium ion binding // calcium ion binding // calcium ion binding // calcium ion binding // calcium ion binding // calcium ion binding // calcium ion binding // calcium ion binding // calcium ion binding // calcium ion binding // calcium ion binding // calcium ion binding // calcium ion binding // calcium ion binding // calcium ion binding // calcium ion binding // calcium ion binding // calcium …	inferred from electronic annotation // inferred from electronic annotation // inferred from electronic annotation // inferred from electronic annotation // inferred from electronic annotation // inferred from electronic annotation // inferred from electronic annotation // inferred from electronic annotation // inferred from electronic annotation // --- // inferred from electronic annotation // --…	---	---	---	---	---	1	main
17068778	1.16392	0.794091	0.918971	1.51208	1.48398	1.35692	0.773584	0.938033	0.994926	---	---	---	---	---	---	chr8	+	48580333	48580439	---	---	---	---	---	---	---	---	---	---	---	---	---	---	3	---
17050759	0.636512	0.758166	0.746172	0.930753	0.55025	0.621293	0.773584	0.666057	0.849463	---	---	---	---	---	---	chr7	+	118102553	118102648	---	---	---	---	---	---	---	---	---	---	---	---	---	---	3	---
16955115	1.10825	0.859735	0.990031	0.859735	0.800176	0.942007	0.773584	0.820029	0.940092	---	---	ENST00000391306	ENSEMBL	ncrna:snoRNA chromosome:GRCh37:3:53421740:53421863:-1 gene:ENSG00000212608	FALSE	chr3	-	53421740	53421863	---	---	---	---	---	---	---	---	---	---	---	---	---	---	1	main
16963644	0.962745	0.96486	0.991336	0.774553	0.736858	0.513671	0.773584	0.751861	0.619488	---	---	---	---	---	---	chr3	-	197798182	197798288	---	---	---	---	---	---	---	---	---	---	---	---	---	---	3	---
16892420	1.29485	1.53363	1.07744	0.876433	1.84784	0.958705	0.773584	0.938003	0.809944	---	---	---	---	---	---	chr2	+	233693363	233693461	---	---	---	---	---	---	---	---	---	---	---	---	---	---	3	---
16651087	1.29582	0.757339	0.594058	0.606007	0.858274	0.647403	0.773584	0.798552	0.821315	---	---	---	---	---	---	---	---	0	0	---	---	---	---	---	---	---	---	---	---	---	---	---	---	---	normgene->intron
17119786	1.08654	0.88766	1.12607	1.12264	0.701536	0.799702	0.773584	0.887711	1.0198	---	---	---	---	---	---	chrU	+	1	61	---	---	---	---	---	---	---	---	---	---	---	---	---	---	3	---
17094038	0.973338	0.828406	1.02942	0.921523	0.88219	0.643825	0.773584	0.800184	0.679748	---	---	ENST00000364417	ENSEMBL	ncrna:misc_RNA chromosome:GRCh37:9:37661744:37662046:-1 gene:ENSG00000201287	FALSE	chr9	-	37661744	37662046	---	---	---	---	---	---	---	---	---	---	---	---	---	---	1	main
16994549	0.978478	0.750208	1.10849	0.9184	0.876756	0.883089	0.773584	0.726076	0.894831	---	---	---	---	---	---	chr5	-	15110895	15111029	---	---	---	---	---	---	---	---	---	---	---	---	---	---	1	---
16942804	0.997516	0.929695	0.917077	0.797491	0.847657	0.938914	0.773584	0.75928	0.660203	---	---	---	---	---	---	chr3	+	79557037	79557119	---	---	---	---	---	---	---	---	---	---	---	---	---	---	3	---
16961183	0.949396	1.10849	0.696839	1.20419	0.777478	0.921523	0.773584	1.05648	0.67952	---	---	TCONS_00005878-XLOC_003317	Rinn lincRNAs	linc-BCHE-3 chr3:-:166287480-166288551	FALSE	chr3	-	166287481	166288551	---	---	---	---	---	---	---	---	---	---	---	---	---	---	1	main
16911673	1.25373	1.42135	0.906773	0.950728	0.766147	0.670067	0.773584	0.766147	0.849463	---	---	---	---	---	---	chr20	+	17884406	17884505	---	---	---	---	---	---	---	---	---	---	---	---	---	---	3	---
16919343	1.18771	0.921523	0.951738	1.03653	0.995654	0.867253	0.773584	1.35593	0.853647	---	---	---	---	---	---	chr20	-	40328260	40328355	---	---	---	---	---	---	---	---	---	---	---	---	---	---	1	---
16880033	0.784818	1.05819	0.942615	1.18059	0.784818	0.715286	0.773584	0.694781	0.878187	---	---	---	---	---	---	chr2	+	51188383	51188471	---	---	---	---	---	---	---	---	---	---	---	---	---	---	1	---
16798412	0.478628	0.756629	1.10849	0.705763	0.673138	0.756629	0.773584	0.678884	0.507801	SNORD115-34	small nucleolar RNA, C/D box 115-34	NR_003349	RefSeq	Homo sapiens small nucleolar RNA, C/D box 115-34 (SNORD115-34), small nucleolar RNA.	FALSE	chr15	+	25477534	25477615	---	---	---	---	---	---	---	---	---	---	---	---	---	---	3	main
16788568	1.32394	0.829439	1.02626	0.976628	0.860339	0.936921	0.773584	0.792046	1.12772	---	---	ENST00000517064	ENSEMBL	ncrna:snoRNA chromosome:GRCh37:14:101383915:101383982:1 gene:ENSG00000252873	FALSE	chr14	+	101383915	101383982	---	---	---	---	---	---	---	---	---	---	---	---	---	---	3	main
16703630	0.655726	0.968467	0.908253	0.990628	0.990628	0.788035	0.773584	0.800184	0.711379	---	---	---	---	---	---	chr10	+	30000844	30000937	---	---	---	---	---	---	---	---	---	---	---	---	---	---	3	---
16708236	1.06651	1.10205	0.973063	1.09218	0.565988	1.10205	0.773584	1.12134	0.851939	---	---	---	---	---	---	chr10	+	101779351	101779456	---	---	---	---	---	---	---	---	---	---	---	---	---	---	3	---
16696809	0.733011	1.06791	0.989831	0.88095	0.723433	0.706778	0.773584	0.750081	0.640163	---	---	ENST00000364921	ENSEMBL	ncrna:snoRNA chromosome:GRCh37:1:178722789:178722907:-1 gene:ENSG00000201791	FALSE	chr1	-	178722789	178722907	---	---	---	---	---	---	---	---	---	---	---	---	---	---	3	main
16650723	1.10849	0.705763	0.906773	1.10849	1.10849	0.396302	0.773584	1.5554	0.849463	---	---	---	---	---	---	---	---	0	0	---	---	---	---	---	---	---	---	---	---	---	---	---	---	---	normgene->intron
16650903	1.01164	0.594128	0.752339	0.693994	0.582134	0.982474	0.773584	0.666057	0.849463	---	---	---	---	---	---	---	---	0	0	---	---	---	---	---	---	---	---	---	---	---	---	---	---	---	normgene->intron
16652059	0.797273	0.913827	1.07927	0.994258	1.48111	0.396302	0.773584	0.300326	0.849463	---	---	---	---	---	---	---	---	0	0	---	---	---	---	---	---	---	---	---	---	---	---	---	---	---	normgene->intron
16652105	0.65281	0.885782	0.942677	1.10849	0.701961	0.788035	0.773584	1.73249	1.11167	---	---	---	---	---	---	---	---	0	0	---	---	---	---	---	---	---	---	---	---	---	---	---	---	---	normgene->intron
16652133	0.688015	0.845812	0.644099	0.396302	0.512369	0.666057	0.773584	0.427239	0.691387	---	---	---	---	---	---	---	---	0	0	---	---	---	---	---	---	---	---	---	---	---	---	---	---	---	normgene->intron
16652211	1.50518	1.10849	3.12076	0.705763	0.666057	0.0539353	0.773584	1.27703	0.691387	---	---	---	---	---	---	---	---	0	0	---	---	---	---	---	---	---	---	---	---	---	---	---	---	---	normgene->intron
16652363	1.41978	1.24222	1.96516	1.22999	1.21295	0.545693	0.773584	1.09485	0.975511	---	---	---	---	---	---	---	---	0	0	---	---	---	---	---	---	---	---	---	---	---	---	---	---	---	normgene->intron
16652723	0.797273	0.913827	1.07927	0.994258	1.48111	0.396302	0.773584	0.300326	0.849463	---	---	---	---	---	---	---	---	0	0	---	---	---	---	---	---	---	---	---	---	---	---	---	---	---	normgene->intron
16655537	0.372869	1.36296	1.10849	1.10849	1.10849	2.833	0.773584	0.800184	3.33422	---	---	---	---	---	---	---	---	0	0	---	---	---	---	---	---	---	---	---	---	---	---	---	---	---	normgene->intron
16655695	3.27218	2.84865	0.950958	2.28964	2.07535	2.68783	0.773584	1.62434	1.33437	---	---	---	---	---	---	---	---	0	0	---	---	---	---	---	---	---	---	---	---	---	---	---	---	---	normgene->intron
16655935	1.93876	0.757162	1.10849	0.921523	0.872059	1.73904	0.773584	1.05728	2.4056	---	---	---	---	---	---	---	---	0	0	---	---	---	---	---	---	---	---	---	---	---	---	---	---	---	normgene->intron
16656461	0.372869	0.396302	2.05281	0.705763	1.88736	0.396302	0.773584	0.666057	0.849463	---	---	---	---	---	---	---	---	0	0	---	---	---	---	---	---	---	---	---	---	---	---	---	---	---	normgene->intron
16656463	1.68764	1.91399	0.906773	1.27151	0.964557	0.788035	0.773584	1.10849	0.322345	---	---	---	---	---	---	---	---	0	0	---	---	---	---	---	---	---	---	---	---	---	---	---	---	---	normgene->intron
16658583	0.950689	0.921523	1.10849	2.96556	2.07535	0.788035	0.773584	0.215333	1.16538
16721661	1.50518	1.36296	2.05281	1.34827	0.950689	0.921523	0.773584	0.666057	0.849463
16769742	3.17412	3.42537	3.32646	2.07535	3.10778	1.68764	0.773584	1.73249	1.67281
16835639	4.12081	0.533176	1.68764	3.4572	1.33437	1.07628	0.773584	2.3306	0.849463
16893470	1.50518	0.396302	0.396302	1.85986	1.10849	1.07628	0.773584	1.73249	0.557105
16999576	1.10849	4.61834	3.32646	3.61835	2.45465	2.52023	0.773584	2.3306	2.78288
17017191	3.44623	1.67281	3.32646	1.5554	2.9517	1.68764	0.773584	2.9517	3.33422
17102855	0.765176	1.12495	0.875888	0.884912	0.947029	1.04238	0.773584	0.482198	1.22781	---	---	---	---	---	---	chrX	+	44260849	44260950	---	---	---	---	---	---	---	---	---	---	---	---	---	---	3	---
16961971	1.16356	1.15326	1.38485	1.0928	0.983237	1.14426	0.773584	1.4302	1.15044	---	---	---	---	---	---	chr3	-	182506063	182508355	---	---	---	---	---	---	---	---	---	---	---	---	---	---	1	---
16993572	0.500833	1.37442	0.809894	1.03508	0.820661	1.21219	0.773848	0.711072	0.885213	---	---	---	---	---	---	chr5	+	180434281	180434384	---	---	---	---	---	---	---	---	---	---	---	---	---	---	3	---
16675032	1.00418	0.970345	0.788487	0.79983	0.646712	1.41501	0.774096	0.666057	0.664076	---	---	---	---	---	---	chr1	+	185220445	185220543	---	---	---	---	---	---	---	---	---	---	---	---	---	---	3	---
16934073	0.820901	0.901935	0.691387	0.707877	0.689273	1.04077	0.774112	0.802298	0.468417	---	---	---	---	---	---	chr22	-	31784719	31784823	---	---	---	---	---	---	---	---	---	---	---	---	---	---	3	---
17125244	0.862202	0.64311	0.860968	0.984176	0.909279	0.740028	0.774265	0.862837	0.75404	---	---	---	---	---	---	chrU	+	1	660	---	---	---	---	---	---	---	---	---	---	---	---	---	---	1	---
16947137	0.637211	1.13388	0.91408	0.837345	0.85333	0.907308	0.774673	0.95986	1.11651	---	---	---	---	---	---	chr3	+	153325166	153325268	---	---	---	---	---	---	---	---	---	---	---	---	---	---	1	---
17063446	1.16823	0.822579	0.649403	1.05448	0.736217	1.31412	0.774972	1.10849	0.796903	---	---	---	---	---	---	chr7	-	139000037	139000140	---	---	---	---	---	---	---	---	---	---	---	---	---	---	1	---
17001022	0.86853	0.763797	1.59115	0.849841	1.32134	1.03808	0.775299	0.774378	0.778682	LOC729080	glycine cleavage system H pseudogene	NR_033244	RefSeq	Homo sapiens glycine cleavage system H pseudogene (LOC729080), non-coding RNA.	FALSE	chr5	-	141275191	141276260	---	---	---	---	---	---	---	---	---	---	---	---	---	---	1	main
17092167	0.89306	0.948368	1.01402	0.942813	0.758796	0.68748	0.775316	1.11982	0.786143	---	---	ENST00000443970	ENSEMBL	cdna:known chromosome:GRCh37:9:4850299:4850373:-1 gene:ENSG00000228165	FALSE	chr9	-	4850299	4850373	---	---	---	---	---	---	---	---	---	---	---	---	---	---	1	main
16891988	0.835054	1.11907	0.704962	1.22832	0.676643	0.721826	0.77559	0.767114	1.09816	---	---	---	---	---	---	chr2	+	231616856	231616962	---	---	---	---	---	---	---	---	---	---	---	---	---	---	3	---
17121046	0.978946	0.913621	0.847033	0.934471	0.81938	0.844746	0.775598	0.924763	0.990852	---	---	---	---	---	---	chrU	+	1	1463	---	---	---	---	---	---	---	---	---	---	---	---	---	---	1	---
16721522	0.803695	1.2805	0.782556	0.836454	0.934512	0.801008	0.77568	0.625402	1.28242	OR10A5 // OR10A5 // OR10A5 // OR10A5	olfactory receptor, family 10, subfamily A, member 5 // olfactory receptor, family 10, subfamily A, member 5 // olfactory receptor, family 10, subfamily A, member 5 // olfactory receptor, family 10, subfamily A, member 5	NM_178168 // ENST00000299454 // BC093651 // ENST00000379831	RefSeq // ENSEMBL // GenBank // ENSEMBL	Homo sapiens olfactory receptor, family 10, subfamily A, member 5 (OR10A5), mRNA. // Olfactory receptor 10A5 gene:ENSG00000166363 // Homo sapiens olfactory receptor, family 10, subfamily A, member 5, mRNA (cDNA clone MGC:120686 IMAGE:7939496), complete cds. // Olfactory receptor, family 10, subfamily A, member 5 gene:ENSG00000166363	FALSE // FALSE // FALSE // FALSE	chr11	+	6866883	6867936	GO:0007608 // GO:0050896 // GO:0007608 // GO:0050896 // GO:0050896 // GO:0007608 // GO:0007186 // GO:0007608 // GO:0050896 // GO:0007608 // GO:0050896 // GO:0050896 // GO:0007608 // GO:0007186	sensory perception of smell // response to stimulus // sensory perception of smell // response to stimulus // response to stimulus // sensory perception of smell // G-protein coupled receptor protein signaling pathway // sensory perception of smell // response to stimulus // sensory perception of smell // response to stimulus // response to stimulus // sensory perception of smell // G-protein cou…	non-traceable author statement // inferred from electronic annotation // non-traceable author statement // inferred from electronic annotation // --- // --- // --- // non-traceable author statement // inferred from electronic annotation // non-traceable author statement // inferred from electronic annotation // --- // --- // ---	GO:0005886 // GO:0016021 // GO:0005886 // GO:0016021 // GO:0016021 // GO:0005886 // GO:0005886 // GO:0016021 // GO:0005886 // GO:0016021 // GO:0016021 // GO:0005886	plasma membrane // integral to membrane // plasma membrane // integral to membrane // integral to membrane // plasma membrane // plasma membrane // integral to membrane // plasma membrane // integral to membrane // integral to membrane // plasma membrane	inferred from electronic annotation // non-traceable author statement // inferred from electronic annotation // non-traceable author statement // --- // --- // inferred from electronic annotation // non-traceable author statement // inferred from electronic annotation // non-traceable author statement // --- // ---	GO:0004872 // GO:0004984 // GO:0004872 // GO:0004984 // GO:0004984 // GO:0004872 // GO:0004872 // GO:0004984 // GO:0004872 // GO:0004984 // GO:0004984 // GO:0004872	receptor activity // olfactory receptor activity // receptor activity // olfactory receptor activity // olfactory receptor activity // receptor activity // receptor activity // olfactory receptor activity // receptor activity // olfactory receptor activity // olfactory receptor activity // receptor activity	inferred from electronic annotation // non-traceable author statement // inferred from electronic annotation // non-traceable author statement // --- // --- // inferred from electronic annotation // non-traceable author statement // inferred from electronic annotation // non-traceable author statement // --- // ---	GenMAPP	GPCRDB_Class_A_Rhodopsin-like	---	---	---	1	main
16788570	0.91073	1.34043	0.850718	0.778315	1.125	1.20945	0.776085	0.63025	0.714867	SNORD113-1	small nucleolar RNA, C/D box 113-1	NR_003229	RefSeq	Homo sapiens small nucleolar RNA, C/D box 113-1 (SNORD113-1), small nucleolar RNA.	FALSE	chr14	+	101391158	101391229	---	---	---	---	---	---	---	---	---	---	---	---	---	---	1	main
16865040	0.847262	0.949683	0.688398	0.687073	0.562035	0.722015	0.776678	0.792644	0.846498	MIR519B	microRNA 519b	NR_030191 // hsa-mir-519b	RefSeq // miRBase Micro RNA Database	Homo sapiens microRNA 519b (MIR519B), microRNA. // MI0003151 Homo sapiens miR-519b stem-loop	FALSE // FALSE	chr19	+	54198467	54198547	---	---	---	---	---	---	---	---	---	---	---	---	---	---	3	main
16956139	1.02106	0.923093	1.29897	1.17821	0.894858	0.520884	0.776871	0.93182	0.733696	---	---	ENST00000410683	ENSEMBL	ncrna:miRNA chromosome:GRCh37:3:70300794:70300896:-1 gene:ENSG00000222615	FALSE	chr3	-	70300794	70300896	---	---	---	---	---	---	---	---	---	---	---	---	---	---	1	main
16918172	0.828845	0.824379	0.947178	0.705763	0.814676	0.721318	0.776973	0.800537	0.697978	C20orf191 // C20orf191 // C20orf191	nuclear receptor co-repressor 1 pseudogene // nuclear receptor co-repressor 1 pseudogene // chromosome 20 open reading frame 191	NR_003678 // ENST00000356439 // ENST00000478176	RefSeq // ENSEMBL // ENSEMBL	Homo sapiens chromosome 20 open reading frame 191 (C20orf191), non-coding RNA. // Putative nuclear receptor corepressor 1-like protein C20orf191 gene:ENSG00000099389 // cdna:known chromosome:GRCh37:20:26084052:26094664:-1 gene:ENSG00000240108	FALSE // FALSE // FALSE	chr20	-	26084052	26094677	---	---	---	---	---	---	---	---	---	---	---	---	---	---	1	main
16798424	0.723968	1.24851	0.977931	0.944027	0.817928	0.737215	0.777044	0.904935	0.973697	SNORD115-40	small nucleolar RNA, C/D box 115-40	NR_003355	RefSeq	Homo sapiens small nucleolar RNA, C/D box 115-40 (SNORD115-40), small nucleolar RNA.	FALSE	chr15	+	25488761	25488842	---	---	---	---	---	---	---	---	---	---	---	---	---	---	3	main
17081516	0.691224	1.10225	1.13996	0.964822	0.699008	0.936187	0.777102	0.83849	0.719201	MIR30B	microRNA 30b	NR_029666 // hsa-mir-30b	RefSeq // miRBase Micro RNA Database	Homo sapiens microRNA 30b (MIR30B), microRNA. // MI0000441 Homo sapiens miR-30b stem-loop	FALSE // FALSE	chr8	-	135812763	135812850	---	---	---	---	---	---	---	---	---	---	---	---	---	---	1	main
16981787	0.950689	1.67281	0.572395	0.881856	0.938633	0.867085	0.777272	0.896251	0.71373	---	---	---	---	---	---	chr4	-	179037875	179038015	---	---	---	---	---	---	---	---	---	---	---	---	---	---	1	---
16762974	1.05774	0.943564	1.13773	1.10102	0.83142	1.42897	0.777482	0.790782	0.856703	---	---	---	---	---	---	chr12	-	31659237	31659338	---	---	---	---	---	---	---	---	---	---	---	---	---	---	3	---
16651505	1.3812	0.965208	1.04084	2.09705	1.09976	0.72181	0.77773	0.870551	2.28531	---	---	---	---	---	---	---	---	0	0	---	---	---	---	---	---	---	---	---	---	---	---	---	---	---	normgene->intron
16898379	0.631747	0.882901	0.672395	0.756982	0.872797	0.813478	0.777843	0.931697	0.477796	---	---	---	---	---	---	chr2	-	65135721	65135820	---	---	---	---	---	---	---	---	---	---	---	---	---	---	1	---
16974865	0.886194	0.962211	1.09207	0.887516	0.693487	0.762049	0.777952	0.942469	0.761442	---	---	---	---	---	---	chr4	-	24422799	24422924	---	---	---	---	---	---	---	---	---	---	---	---	---	---	3	---
16848262	0.773584	0.735712	1.4629	0.69671	0.642697	0.766716	0.777972	0.895155	0.787107	---	---	---	---	---	---	chr17	-	67095705	67095773	---	---	---	---	---	---	---	---	---	---	---	---	---	---	3	---
17122168	0.927992	1.10849	0.934104	0.827958	0.727095	0.788035	0.778133	1.19341	1.1877	---	---	---	---	---	---	chrU	+	1	1117	---	---	---	---	---	---	---	---	---	---	---	---	---	---	1	---
16667028	0.776677	0.710332	0.765142	0.926091	0.820661	0.675786	0.778153	0.814991	0.845991	---	---	---	---	---	---	chr1	+	91123307	91123520	---	---	---	---	---	---	---	---	---	---	---	---	---	---	3	---
16779757	1.74243	1.32918	1.12237	1.56386	1.24591	1.06233	0.778684	1.15645	1.84115	---	---	---	---	---	---	chr13	-	73687052	73687155	---	---	---	---	---	---	---	---	---	---	---	---	---	---	3	---
16754561	0.910541	0.864911	1.47295	0.806059	0.851598	0.942986	0.779021	0.989791	1.24076	---	---	---	---	---	---	chr12	+	79742099	79742171	---	---	---	---	---	---	---	---	---	---	---	---	---	---	3	---
16651953	1.18605	0.405751	0.779161	0.854093	2.65627	0.924036	0.779161	0.924036	2.74492	---	---	---	---	---	---	---	---	0	0	---	---	---	---	---	---	---	---	---	---	---	---	---	---	---	normgene->intron
16652617	1.18605	0.405751	0.779161	0.854093	2.65627	0.924036	0.779161	0.924036	2.74492	---	---	---	---	---	---	---	---	0	0	---	---	---	---	---	---	---	---	---	---	---	---	---	---	---	normgene->intron
16880937	0.850781	0.747419	1.11109	1.10374	1.53526	1.10576	0.779355	0.69792	1.12807	---	---	---	---	---	---	chr2	+	68500236	68500338	---	---	---	---	---	---	---	---	---	---	---	---	---	---	3	---
17096338	0.818083	0.914775	0.97612	0.743371	0.98265	1.00668	0.779481	0.935362	0.834365	---	---	---	---	---	---	chr9	-	100125836	100125963	---	---	---	---	---	---	---	---	---	---	---	---	---	---	1	---
16650805	0.713197	1.32523	1.36901	0.705763	0.887043	0.860173	0.77958	0.73312	1.87493	---	---	---	---	---	---	---	---	0	0	---	---	---	---	---	---	---	---	---	---	---	---	---	---	---	normgene->intron
16851702	0.779079	0.817558	0.716023	0.686038	1.02645	0.930884	0.779805	0.675418	0.793493	MIR302F	microRNA 302f	NR_031684 // hsa-mir-302f	RefSeq // miRBase Micro RNA Database	Homo sapiens microRNA 302f (MIR302F), microRNA. // MI0006418 Homo sapiens miR-302f stem-loop	FALSE // FALSE	chr18	+	27878876	27878926	---	---	---	---	---	---	---	---	---	---	---	---	---	---	3	main
17113490	0.731305	1.01378	1.04674	0.538925	0.779799	0.798757	0.779833	0.825377	0.557105	---	---	---	---	---	---	chrX	-	114373593	114373686	---	---	---	---	---	---	---	---	---	---	---	---	---	---	1	---
17116951	0.655041	0.68048	1.2617	0.772758	0.686151	0.788035	0.780203	0.635568	0.640569	---	---	TCONS_l2_00030934-XLOC_l2_015940 // ENST00000331172	Broad TUCP // ENSEMBL	linc-AMELY-18 chrY:-:13500640-13538613 // cdna:known chromosome:GRCh37:Y:13500629:13524672:-1 gene:ENSG00000183704	FALSE // FALSE	chrY	-	13496241	13524717	GO:0055085 // GO:0006812	transmembrane transport // cation transport	--- // ---	GO:0016020 // GO:0016021	membrane // integral to membrane	--- // ---	GO:0015299	solute:hydrogen antiporter activity	---	---	---	---	---	---	1	main
17113318	0.645362	0.826122	0.934339	0.980264	0.740921	0.659813	0.780237	0.689837	0.818814	---	---	---	---	---	---	chrX	-	108987872	108987978	---	---	---	---	---	---	---	---	---	---	---	---	---	---	3	---
16870879	1.41912	0.929463	1.12297	0.743759	1.25954	1.23936	0.780281	1.02386	1.07532	ZNF99 // ZNF99	zinc finger protein 99 // zinc finger protein 99	NM_001080409 // ENST00000397104	RefSeq // ENSEMBL	Homo sapiens zinc finger protein 99 (ZNF99), mRNA. // Zinc finger protein 99 gene:ENSG00000213973	FALSE // FALSE	chr19	-	22934985	22966973	GO:0006355 // GO:0045449 // GO:0006355 // GO:0045449 // GO:0006355	regulation of transcription, DNA-dependent // regulation of transcription // regulation of transcription, DNA-dependent // regulation of transcription // regulation of transcription, DNA-dependent	inferred from electronic annotation // inferred from electronic annotation // inferred from electronic annotation // inferred from electronic annotation // ---	GO:0005622 // GO:0005634 // GO:0005622 // GO:0005634 // GO:0005622 // GO:0005634	intracellular // nucleus // intracellular // nucleus // intracellular // nucleus	inferred from electronic annotation // inferred from electronic annotation // inferred from electronic annotation // inferred from electronic annotation // --- // ---	GO:0003677 // GO:0008270 // GO:0046872 // GO:0003677 // GO:0008270 // GO:0046872 // GO:0003677 // GO:0046872 // GO:0008270 // GO:0003676	DNA binding // zinc ion binding // metal ion binding // DNA binding // zinc ion binding // metal ion binding // DNA binding // metal ion binding // zinc ion binding // nucleic acid binding	inferred from electronic annotation // inferred from electronic annotation // inferred from electronic annotation // inferred from electronic annotation // inferred from electronic annotation // inferred from electronic annotation // --- // --- // --- // ---	---	---	---	---	---	1	main
17000744	1.08553	1.05267	1.10849	0.705763	0.568092	0.820881	0.780497	0.572654	0.668431	---	---	ENST00000363181	ENSEMBL	ncrna:snoRNA chromosome:GRCh37:5:139906937:139907013:-1 gene:ENSG00000200051	FALSE	chr5	-	139906937	139907013	---	---	---	---	---	---	---	---	---	---	---	---	---	---	3	main
16736701	0.690165	1.09186	0.656558	1.19524	1.03274	0.846222	0.780591	0.851811	1.01172	---	---	---	---	---	---	chr11	-	21405347	21405455	---	---	---	---	---	---	---	---	---	---	---	---	---	---	1	---
16984241	0.508446	0.875522	0.726421	0.612665	0.785223	0.575873	0.78082	0.575351	0.768008	---	---	---	---	---	---	chr5	+	38820766	38823298	---	---	---	---	---	---	---	---	---	---	---	---	---	---	3	---
16770731	0.918747	1.06669	0.843375	1.08649	0.820661	0.732142	0.780851	1.05985	0.816774	---	---	ENST00000363242	ENSEMBL	ncrna:snoRNA chromosome:GRCh37:12:116290453:116290523:-1 gene:ENSG00000200112	FALSE	chr12	-	116290453	116290523	---	---	---	---	---	---	---	---	---	---	---	---	---	---	1	main
16923094	0.801816	1.12836	0.711939	1.34827	0.802227	0.659067	0.78086	0.914361	0.898849	---	---	ENST00000515969	ENSEMBL	ncrna:snoRNA chromosome:GRCh37:21:43302314:43302409:1 gene:ENSG00000251778	FALSE	chr21	+	43302314	43302409	---	---	---	---	---	---	---	---	---	---	---	---	---	---	1	main
16802698	0.670163	1.07338	0.820102	0.955453	0.770872	1.05024	0.780994	0.664063	0.68582	---	---	---	---	---	---	chr15	+	72337524	72337708	---	---	---	---	---	---	---	---	---	---	---	---	---	---	3	---
16767886	0.701577	1.10849	1.18021	0.898563	1.02591	1.17074	0.781101	0.794348	1.04226	---	---	TCONS_00020216-XLOC_010136 // BC045810	Rinn lincRNAs // GenBank	linc-E2F7-2 chr12:-:78720459-78753526 // Homo sapiens cDNA clone IMAGE:4825344.	FALSE // FALSE	chr12	-	78720460	78753526	---	---	---	---	---	---	---	---	---	---	---	---	---	---	1	main
17065345	0.683488	0.634869	0.701968	0.752034	0.544479	0.650331	0.781185	0.966232	0.630839	---	---	ENST00000408640	ENSEMBL	ncrna:miRNA chromosome:GRCh37:8:7055962:7056110:1 gene:ENSG00000221567	FALSE	chr8	+	7055962	7056110	---	---	---	---	---	---	---	---	---	---	---	---	---	---	3	main
16980738	0.65281	0.9475	0.84443	0.81656	0.811244	0.898832	0.78125	0.969041	0.705615	---	---	---	---	---	---	chr4	-	154186814	154186907	---	---	---	---	---	---	---	---	---	---	---	---	---	---	3	---
16961194	0.907822	0.785578	0.930739	0.802982	0.921069	0.878735	0.781475	1.05635	1.10134	---	---	---	---	---	---	chr3	-	166647134	166674718	---	---	---	---	---	---	---	---	---	---	---	---	---	---	1	---
16744614	1.40805	0.921523	1.47883	1.97768	0.581095	0.975413	0.781601	0.981807	0.942078	---	---	---	---	---	---	chr11	-	114998938	114999093	---	---	---	---	---	---	---	---	---	---	---	---	---	---	3	---
16961547	0.939965	0.920839	0.891225	0.823656	0.777412	0.77721	0.781641	1.06802	0.675839	MIR569	microRNA 569	NR_030295 // hsa-mir-569	RefSeq // miRBase Micro RNA Database	Homo sapiens microRNA 569 (MIR569), microRNA. // MI0003576 Homo sapiens miR-569 stem-loop	FALSE // FALSE	chr3	-	170824453	170824548	---	---	---	---	---	---	---	---	---	---	---	---	---	---	1	main
16827039	0.629637	1.01736	0.91085	0.813937	1.09985	0.750795	0.782316	0.880095	0.747681	---	---	---	---	---	---	chr16	-	62859865	62859952	---	---	---	---	---	---	---	---	---	---	---	---	---	---	3	---
16788745	0.651601	0.791115	0.880707	1.03507	0.779121	0.764591	0.782869	0.857105	1.16562	MIR376A1	microRNA 376a-1	NR_029868 // hsa-mir-376a-1	RefSeq // miRBase Micro RNA Database	Homo sapiens microRNA 376a-1 (MIR376A1), microRNA. // MI0000784 Homo sapiens miR-376a-1 stem-loop	FALSE // FALSE	chr14	+	101507119	101507186	---	---	---	---	---	---	---	---	---	---	---	---	---	---	3	main
16761705	1.13554	0.465367	0.80018	0.917686	0.868321	0.905857	0.783121	1.0379	1.4425	---	---	---	---	---	---	chr12	-	13612604	13612710	---	---	---	---	---	---	---	---	---	---	---	---	---	---	3	---
17081518	1.08066	1.36406	1.10849	1.14611	1.10849	1.19986	0.783252	1.09307	1.19643	MIR30D	microRNA 30d	NR_029599 // hsa-mir-30d	RefSeq // miRBase Micro RNA Database	Homo sapiens microRNA 30d (MIR30D), microRNA. // MI0000255 Homo sapiens miR-30d stem-loop	FALSE // FALSE	chr8	-	135817119	135817188	---	---	---	---	---	---	---	---	---	---	---	---	---	---	3	main
16875459	0.693147	0.999754	0.946354	0.631548	0.674835	0.575434	0.78334	0.568854	0.500328	---	---	ENST00000507363	ENSEMBL	cdna:known chromosome:GRCh37:19:54820182:54848439:-1 gene:ENSG00000248166	FALSE	chr19	-	54820182	54820842	---	---	---	---	---	---	---	---	---	---	---	---	---	---	1	main
16780077	0.619252	1.20899	0.87804	1.09127	0.852432	0.80607	0.783636	0.945571	0.865042	---	---	---	---	---	---	chr13	-	80943561	80943669	---	---	---	---	---	---	---	---	---	---	---	---	---	---	3	---
16981033	0.915522	0.814428	0.800052	0.73493	0.716763	0.669149	0.783894	0.995765	0.954099	---	---	---	---	---	---	chr4	-	159921298	159921442	---	---	---	---	---	---	---	---	---	---	---	---	---	---	3	---
16981177	0.689553	1.15395	0.750037	0.985966	1.02347	0.989335	0.784091	0.85326	0.711056	---	---	---	---	---	---	chr4	-	166974339	166974439	---	---	---	---	---	---	---	---	---	---	---	---	---	---	1	---
17119112	0.989148	0.854	1.01379	0.921523	0.814294	0.844979	0.784092	0.795636	0.81818	---	---	---	---	---	---	chrU	+	1	51	---	---	---	---	---	---	---	---	---	---	---	---	---	---	3	---
17119202	0.713579	1.12185	1.36296	0.760392	0.970544	0.865081	0.784236	0.904529	0.992959	---	---	---	---	---	---	chrU	+	1	82	---	---	---	---	---	---	---	---	---	---	---	---	---	---	3	---
16654195	0.771477	0.970271	0.66081	1.5554	0.403065	1.36296	0.78569	1.06469	1.33437	---	---	---	---	---	---	---	---	0	0	---	---	---	---	---	---	---	---	---	---	---	---	---	---	---	normgene->intron
16877834	0.942563	1.07834	0.91551	0.92687	0.639964	0.702392	0.786008	0.397196	1.02542	---	---	ENST00000410138	ENSEMBL	ncrna:miRNA chromosome:GRCh37:2:25945061:25945165:1 gene:ENSG00000222070	FALSE	chr2	+	25945061	25945165	---	---	---	---	---	---	---	---	---	---	---	---	---	---	3	main
16847483	1.05912	0.631548	1.09361	0.70267	0.931985	1.02065	0.786084	0.812486	0.873446	---	---	---	---	---	---	chr17	-	59951445	59951543	---	---	---	---	---	---	---	---	---	---	---	---	---	---	3	---
16950335	0.658128	0.62158	1.0402	0.658588	0.854997	0.74086	0.786234	0.743359	0.818883	---	---	---	---	---	---	chr3	-	5291862	5291940	---	---	---	---	---	---	---	---	---	---	---	---	---	---	3	---
16755289	0.754313	1.14959	0.813289	0.853998	0.982231	0.562289	0.786348	0.714003	0.70534	---	---	---	---	---	---	chr12	+	96011465	96011562	---	---	---	---	---	---	---	---	---	---	---	---	---	---	3	---
16701624	0.792628	1.32414	0.815344	1.04548	0.786411	0.666057	0.786411	0.555629	0.780194	---	---	---	---	---	---	chr1	-	248758226	248758334	---	---	---	---	---	---	---	---	---	---	---	---	---	---	3	---
16809807	0.829074	0.921523	1.08364	0.867756	0.83931	0.927071	0.786804	0.845933	0.904877	---	---	BC036541	GenBank	Homo sapiens cDNA clone IMAGE:4829311.	FALSE	chr15	-	57098558	57098620	---	---	---	---	---	---	---	---	---	---	---	---	---	---	1	main
17121510	1.06994	1.05531	0.852563	0.92081	0.801842	0.956293	0.786848	0.920842	0.90177	---	---	---	---	---	---	chrU	+	1	909	---	---	---	---	---	---	---	---	---	---	---	---	---	---	1	---
16725781	0.941035	1.18039	1.59099	1.05022	0.808373	0.871803	0.787166	0.901324	0.777069	---	---	---	---	---	---	chr11	+	61705366	61705472	---	---	---	---	---	---	---	---	---	---	---	---	---	---	3	---
16651099	0.941035	1.28918	0.844423	1.28183	1.03615	1.14177	0.787166	1.10124	1.35531	---	---	---	---	---	---	---	---	0	0	---	---	---	---	---	---	---	---	---	---	---	---	---	---	---	normgene->intron
16656343	2.05196	2.03347	2.54731	1.03371	2.67771	1.94659	0.787166	1.99075	1.52015	---	---	---	---	---	---	---	---	0	0	---	---	---	---	---	---	---	---	---	---	---	---	---	---	---	normgene->intron
16956956	1.00698	2.41696	1.10441	2.21747	1.79026	1.58807	0.787166	0.97535	1.50359
16917610	0.967149	1.44107	0.892072	0.656343	0.965144	0.833266	0.787166	1.32722	0.814185	---	---	ENST00000408879	ENSEMBL	ncrna:snRNA chromosome:GRCh37:20:18591691:18591811:-1 gene:ENSG00000221806	FALSE	chr20	-	18591691	18591811	---	---	---	---	---	---	---	---	---	---	---	---	---	---	3	main
16650997	1.18691	1.21356	0.952426	1.92641	1.18335	1.21356	0.787166	1.10993	1.06819	---	---	---	---	---	---	---	---	0	0	---	---	---	---	---	---	---	---	---	---	---	---	---	---	---	normgene->intron
16651295	1.22794	1.28848	1.50095	1.10849	1.62653	1.2982	0.787166	0.509945	1.70972	---	---	---	---	---	---	---	---	0	0	---	---	---	---	---	---	---	---	---	---	---	---	---	---	---	normgene->intron
16711462	0.51284	1.62516	1.29721	1.94568	0.746971	0.592169	0.787166	0.625507	1.34012
16657433	2.89101	1.62125	2.17792	2.81361	2.58247	3.221	0.787167	3.54887	1.41978	---	---	---	---	---	---	---	---	0	0	---	---	---	---	---	---	---	---	---	---	---	---	---	---	---	normgene->intron
16731513	0.656286	0.788839	1.04804	1.01321	0.467002	0.863509	0.787267	0.743431	0.515963	---	---	---	---	---	---	chr11	+	114397851	114397954	---	---	---	---	---	---	---	---	---	---	---	---	---	---	3	---
17062029	0.990891	0.964441	0.892976	1.05796	0.845244	1.00859	0.787353	0.991652	0.936067	---	---	---	---	---	---	chr7	-	114253842	114253961	---	---	---	---	---	---	---	---	---	---	---	---	---	---	3	---
17125420	1.17051	0.808902	1.12925	0.793847	0.780857	0.870685	0.788125	0.661126	1.12224	---	---	---	---	---	---	chrU	+	1	583	---	---	---	---	---	---	---	---	---	---	---	---	---	---	1	---
16778065	0.954013	0.486914	0.945976	0.691939	0.662977	0.44762	0.789239	0.631003	0.660964	---	---	---	---	---	---	chr13	-	36068551	36068674	---	---	---	---	---	---	---	---	---	---	---	---	---	---	1	---
16892114	0.813478	0.713411	0.872946	0.795317	0.601252	0.840294	0.789333	0.733047	0.401125	---	---	---	---	---	---	chr2	+	232227419	232227504	---	---	---	---	---	---	---	---	---	---	---	---	---	---	1	---
16778049	0.580794	0.943807	1.13963	0.62938	0.933405	0.654388	0.789459	0.613786	0.546859	---	---	---	---	---	---	chr13	-	34403676	34403786	---	---	---	---	---	---	---	---	---	---	---	---	---	---	1	---
16696344	1.16379	1.84297	1.08522	0.921523	1.18732	1.05775	0.789521	0.995946	0.752063	---	---	---	---	---	---	chr1	-	171010488	171010581	---	---	---	---	---	---	---	---	---	---	---	---	---	---	3	---
16962659	0.794751	0.945154	1.11718	0.919781	0.932839	0.903956	0.789883	0.814732	0.93927	---	---	---	---	---	---	chr3	-	189883206	189883312	---	---	---	---	---	---	---	---	---	---	---	---	---	---	3	---
16965779	1.04973	0.950356	1.10849	1.3529	1.52063	1.22359	0.789923	1.3024	0.995753	---	---	---	---	---	---	chr4	+	29048213	29050387	---	---	---	---	---	---	---	---	---	---	---	---	---	---	1	---
16855316	0.77041	0.994319	0.691387	0.722113	0.714202	0.707636	0.789934	0.638782	0.663865	---	---	---	---	---	---	chr18	-	48485637	48485749	---	---	---	---	---	---	---	---	---	---	---	---	---	---	3	---
16683618	0.862061	0.806791	0.653197	1.00815	0.877491	0.983638	0.790571	0.72263	0.770425	---	---	---	---	---	---	chr1	-	24951902	24952004	---	---	---	---	---	---	---	---	---	---	---	---	---	---	1	---
16714491	0.587737	0.921523	0.776064	1.09355	0.804266	0.698211	0.790814	0.528265	0.589259	---	---	---	---	---	---	chr10	-	56367634	56367717	---	---	---	---	---	---	---	---	---	---	---	---	---	---	3	---
16981946	0.744195	1.15569	0.904739	0.68387	1.12739	0.869294	0.790906	0.852412	0.642188	---	---	ENST00000408596	ENSEMBL	ncrna:miRNA chromosome:GRCh37:4:185188510:185188584:-1 gene:ENSG00000221523	FALSE	chr4	-	185188510	185188584	---	---	---	---	---	---	---	---	---	---	---	---	---	---	3	main
17044967	0.940094	0.939303	0.765765	0.781693	0.599139	0.616637	0.791221	0.768691	1.22763	---	---	---	---	---	---	chr7	+	31833862	31833959	---	---	---	---	---	---	---	---	---	---	---	---	---	---	3	---
16793967	0.786748	1.03187	1.10849	0.772537	0.986644	0.793355	0.791222	0.683694	0.768515	---	---	---	---	---	---	chr14	-	67435755	67436533	---	---	---	---	---	---	---	---	---	---	---	---	---	---	1	---
17048223	0.780583	0.921523	1.17462	0.963168	0.943407	1.04199	0.791693	0.784171	0.944064	CLDN12 // CLDN12 // CLDN12 // CLDN12 // CLDN12	claudin 12 // claudin 12 // claudin 12 // claudin 12 // claudin 12	ENST00000480135 // ENST00000498033 // ENST00000483862 // ENST00000451941 // ENST00000485696	ENSEMBL // ENSEMBL // ENSEMBL // ENSEMBL // ENSEMBL	cdna:known chromosome:GRCh37:7:90032748:90142705:1 gene:ENSG00000157224 // cdna:known chromosome:GRCh37:7:90032798:90123730:1 gene:ENSG00000157224 // cdna:known chromosome:GRCh37:7:90032833:90142697:1 gene:ENSG00000157224 // cdna:known chromosome:GRCh37:7:90034895:90142716:1 gene:ENSG00000157224 // cdna:known chromosome:GRCh37:7:90095724:90142685:1 gene:ENSG00000157224	FALSE // FALSE // FALSE // FALSE // FALSE	chr7	+	90108542	90108588	---	---	---	---	---	---	---	---	---	---	---	---	---	---	3	main
17125558	1.08492	0.993982	1.06137	0.860363	0.895346	0.88557	0.791829	0.797561	0.824539	---	---	---	---	---	---	chrU	+	1	480	---	---	---	---	---	---	---	---	---	---	---	---	---	---	3	---
17087136	0.638331	0.875471	1.02684	0.765539	1.44149	0.849863	0.792187	0.763397	0.804438	---	---	ENST00000517038	ENSEMBL	ncrna:snRNA chromosome:GRCh37:9:98622186:98622298:1 gene:ENSG00000252847	FALSE	chr9	+	98622186	98622298	---	---	---	---	---	---	---	---	---	---	---	---	---	---	1	main
16655265	1.80587	1.1984	1.00848	1.37274	0.744213	0.975281	0.792251	0.618094	1.03191	---	---	---	---	---	---	---	---	0	0	---	---	---	---	---	---	---	---	---	---	---	---	---	---	---	normgene->intron
16942883	0.892997	1.33629	1.07454	1.41803	1.02959	1.53706	0.792435	1.20332	0.896473	---	---	ENST00000364540	ENSEMBL	ncrna:snoRNA chromosome:GRCh37:3:86174366:86174437:1 gene:ENSG00000201410	FALSE	chr3	+	86174366	86174437	---	---	---	---	---	---	---	---	---	---	---	---	---	---	1	main
16919388	0.930829	0.895099	1.08498	0.678578	0.834225	0.86709	0.792796	0.781949	1.06156	---	---	---	---	---	---	chr20	-	42079799	42079900	---	---	---	---	---	---	---	---	---	---	---	---	---	---	3	---
16655359	0.594502	0.91669	0.817211	1.96696	2.12775	1.32958	0.793287	1.03829	1.32275	---	---	---	---	---	---	---	---	0	0	---	---	---	---	---	---	---	---	---	---	---	---	---	---	---	normgene->intron
16845955	0.669654	0.921523	0.867793	0.889379	0.665189	0.687374	0.793423	0.593619	0.690519	---	---	---	---	---	---	chr17	-	43556408	43556462	---	---	---	---	---	---	---	---	---	---	---	---	---	---	3	---
16847895	0.669654	0.921523	0.867793	0.889379	0.665189	0.687374	0.793423	0.593619	0.690519	---	---	---	---	---	---	chr17	-	62821883	62821937	---	---	---	---	---	---	---	---	---	---	---	---	---	---	3	---
16731406	1.24064	1.37721	1.0957	1.45574	1.19684	1.19699	0.794415	1.07037	1.06463	---	---	---	---	---	---	chr11	+	113730068	113730171	---	---	---	---	---	---	---	---	---	---	---	---	---	---	3	---
17123792	0.742425	1.41792	0.925175	1.01913	0.814933	0.763589	0.794523	1.00287	1.03865	---	---	---	---	---	---	chrU	+	1	1119	---	---	---	---	---	---	---	---	---	---	---	---	---	---	1	---
16762032	0.761089	0.847146	0.622494	0.939306	0.685512	0.804896	0.794535	0.934317	0.770471	---	---	---	---	---	---	chr12	-	19598883	19598989	---	---	---	---	---	---	---	---	---	---	---	---	---	---	3	---
16775187	1.12076	1.12076	1.37524	1.10849	0.813089	1.07628	0.794595	0.947217	1.00744	---	---	---	---	---	---	chr13	+	61026838	61026919	---	---	---	---	---	---	---	---	---	---	---	---	---	---	3	---
16840795	0.779731	1.0399	0.960299	0.815997	0.71991	0.730542	0.795277	0.687749	0.871156	---	---	---	---	---	---	chr17	-	7937805	7937902	---	---	---	---	---	---	---	---	---	---	---	---	---	---	3	---
16689662	0.890775	1.09568	1.10588	1.06177	0.896296	1.32775	0.79544	0.975302	1.06989	---	---	---	---	---	---	chr1	-	93492967	93493063	---	---	---	---	---	---	---	---	---	---	---	---	---	---	3	---
16900100	1.17118	1.27547	0.798659	0.98324	1.06794	0.91636	0.79581	0.783309	0.856879	IGKV1-5 // IGKV1-5	immunoglobulin kappa variable 1-5 // immunoglobulin kappa variable 1-5	ENST00000496168 // S56182	ENSEMBL // GenBank	Ig kappa chain V-I region HK102 (Fragment) gene:ENSG00000243466 // V kappa 1=rheumatoid factor C6 light chain [human, rheumatoid synovial cells, mRNA Partial, 348 nt].	FALSE // FALSE	chr2	-	89246819	89247475	GO:0006955 // GO:0006955	immune response // immune response	non-traceable author statement // ---	GO:0005576 // GO:0005576 // GO:0005576	extracellular region // extracellular region // extracellular region	not recorded // non-traceable author statement // ---	GO:0003823 // GO:0003823	antigen binding // antigen binding	non-traceable author statement // ---	---	---	---	---	---	1	main
16689967	1.10767	1.05445	0.954141	1.00496	0.717034	0.880703	0.795825	1.03048	0.917743	---	---	---	---	---	---	chr1	-	97161412	97161723	---	---	---	---	---	---	---	---	---	---	---	---	---	---	1	---
16903813	0.984275	1.16144	0.891929	0.934868	0.733818	0.773191	0.795849	0.750287	0.744342	---	---	---	---	---	---	chr2	-	153140864	153140974	---	---	---	---	---	---	---	---	---	---	---	---	---	---	3	---
16798266	1.0605	0.580151	0.78116	0.815576	0.630995	0.897848	0.79591	0.982873	0.701767	SNORD115-4	small nucleolar RNA, C/D box 115-4	NR_003296	RefSeq	Homo sapiens small nucleolar RNA, C/D box 115-4 (SNORD115-4), small nucleolar RNA.	FALSE	chr15	+	25421979	25422060	---	---	---	---	---	---	---	---	---	---	---	---	---	---	3	main
16899527	0.891205	1.06657	0.947107	0.592801	0.643553	1.04726	0.796371	0.853913	0.561344	MIR4264	microRNA 4264	NR_036231 // hsa-mir-4264	RefSeq // miRBase Micro RNA Database	Homo sapiens microRNA 4264 (MIR4264), microRNA. // MI0015877 Homo sapiens miR-4264 stem-loop	FALSE // FALSE	chr2	-	79876420	79876485	---	---	---	---	---	---	---	---	---	---	---	---	---	---	1	main
17093081	0.818804	0.950164	1.2834	1.11031	0.822503	0.834731	0.797364	0.769276	0.963747	---	---	---	---	---	---	chr9	-	30178473	30178575	---	---	---	---	---	---	---	---	---	---	---	---	---	---	1	---
16845334	1.51653	0.837211	0.581899	0.577473	0.957842	0.54569	0.7974	0.759949	0.737522	---	---	---	---	---	---	chr17	-	41149933	41150024	---	---	---	---	---	---	---	---	---	---	---	---	---	---	3	---
16788792	0.946555	1.26546	1.10849	0.820639	0.862496	0.822147	0.797891	0.798337	0.626662	MIR369	microRNA 369	meg9 // NR_029862 // hsa-mir-369	lncRNA Db // RefSeq // miRBase Micro RNA Database	hg19 chr14:101,508,671-101,541,625 // Homo sapiens microRNA 369 (MIR369), microRNA. // MI0000777 Homo sapiens miR-369 stem-loop	FALSE // FALSE // FALSE	chr14	+	101531935	101532004	---	---	---	---	---	---	---	---	---	---	---	---	---	---	1	main
17018345	0.950689	1.09222	0.971519	0.971519	0.54992	1.12551	0.79796	1.15878	0.769241	MIR1275	microRNA 1275	NR_031681 // hsa-mir-1275	RefSeq // miRBase Micro RNA Database	Homo sapiens microRNA 1275 (MIR1275), microRNA. // MI0006415 Homo sapiens miR-1275 stem-loop	FALSE // FALSE	chr6	-	33967749	33967828	---	---	---	---	---	---	---	---	---	---	---	---	---	---	3	main
16768133	1.05924	0.788847	1.32391	1.34362	1.19903	0.881899	0.797971	0.966952	0.86268	TSPAN19 // TSPAN19 // TSPAN19	tetraspanin 19 // tetraspanin 19 // tetraspanin 19	NM_001100917 // ENST00000433494 // AK126325	RefSeq // ENSEMBL // GenBank	Homo sapiens tetraspanin 19 (TSPAN19), mRNA. // Putative tetraspanin-19 gene:ENSG00000231738 // Homo sapiens cDNA FLJ44351 fis, clone TRACH3006336.	FALSE // FALSE // FALSE	chr12	-	85408094	85430055	---	---	---	GO:0016020 // GO:0016021 // GO:0016020 // GO:0016021 // GO:0016020 // GO:0016021 // GO:0016020 // GO:0016021	membrane // integral to membrane // membrane // integral to membrane // membrane // integral to membrane // membrane // integral to membrane	inferred from electronic annotation // inferred from electronic annotation // inferred from electronic annotation // inferred from electronic annotation // --- // --- // inferred from electronic annotation // inferred from electronic annotation	---	---	---	---	---	---	---	---	1	main
16755261	0.764783	0.707038	0.919273	0.768312	1.11385	0.897168	0.79861	0.727392	0.55517	---	---	---	---	---	---	chr12	+	95669546	95669648	---	---	---	---	---	---	---	---	---	---	---	---	---	---	3	---
16696922	1.25982	1.95107	1.05503	1.65054	1.02959	0.941847	0.798671	1.10849	1.06224	---	---	---	---	---	---	chr1	-	180488152	180488255	---	---	---	---	---	---	---	---	---	---	---	---	---	---	3	---
16757088	0.988354	1.14224	0.992063	1.10849	0.75581	0.650807	0.79919	0.875436	0.829501	---	---	---	---	---	---	chr12	+	111511772	111511893	---	---	---	---	---	---	---	---	---	---	---	---	---	---	3	---
17101304	1.12155	1.04771	1.36679	1.22901	1.07613	1.08581	0.799201	1.33332	1.30632	VCX // VCX // VCX3A // VCX // VCX // VCX	variable charge, X-linked // variable charge, X-linked // variable charge, X-linked 3A // variable charge, X-linked // variable charge, X-linked // variable charge, X-linked	NM_013452 // AF167081 // BC126902 // ENST00000381059 // ENST00000382879 // ENST00000341408	RefSeq // GenBank // GenBank // ENSEMBL // ENSEMBL // ENSEMBL	Homo sapiens variable charge, X-linked (VCX), mRNA. // Homo sapiens variably charged X-B1 (VCXB1) mRNA, complete cds. // Homo sapiens variable charge, X-linked 3A, mRNA (cDNA clone MGC:125796 IMAGE:40030357), complete cds. // cdna:known chromosome:GRCh37:X:7810303:7812184:1 gene:ENSG00000182583 // cdna:known chromosome:GRCh37:X:7810303:7812183:1 gene:ENSG00000182583 // cdna:known chromosome:GRCh3…	FALSE // FALSE // FALSE // FALSE // FALSE // FALSE	chrX	+	7810303	7812184	GO:0006325 // GO:0007283 // GO:0042255 // GO:0006325 // GO:0007283 // GO:0042255 // GO:0007420 // GO:0006325 // GO:0042255 // GO:0007283 // GO:0006325 // GO:0042255 // GO:0007283	chromatin organization // spermatogenesis // ribosome assembly // chromatin organization // spermatogenesis // ribosome assembly // brain development // chromatin organization // ribosome assembly // spermatogenesis // chromatin organization // ribosome assembly // spermatogenesis	traceable author statement // traceable author statement // non-traceable author statement // traceable author statement // traceable author statement // non-traceable author statement // inferred from mutant phenotype // --- // --- // --- // --- // --- // ---	GO:0005634 // GO:0005730 // GO:0005634 // GO:0005730 // GO:0005634 // GO:0005730 // GO:0005730 // GO:0005634 // GO:0005730 // GO:0005634	nucleus // nucleolus // nucleus // nucleolus // nucleus // nucleolus // nucleolus // nucleus // nucleolus // nucleus	inferred from direct assay // inferred from direct assay // inferred from direct assay // inferred from direct assay // inferred from sequence or structural similarity // inferred from sequence or structural similarity // --- // --- // --- // ---	GO:0003682 // GO:0003682 // GO:0003682 // GO:0003682	chromatin binding // chromatin binding // chromatin binding // chromatin binding	traceable author statement // traceable author statement // --- // ---	---	---	---	---	---	1	main
16947871	0.90127	0.955281	0.965246	1.04267	0.830561	1.0057	0.799251	0.771676	0.849925	---	---	---	---	---	---	chr3	+	169867633	169867739	---	---	---	---	---	---	---	---	---	---	---	---	---	---	3	---
16780102	1.18763	1.00067	1.15781	0.903024	1.02913	1.00067	0.799256	0.997445	0.849463	---	---	---	---	---	---	chr13	-	85455734	85466453	---	---	---	---	---	---	---	---	---	---	---	---	---	---	1	---
16690621	1.07661	0.915861	0.925586	0.940149	0.937762	1.08424	0.79954	0.945551	1.01307	---	---	---	---	---	---	chr1	-	110134156	110134262	---	---	---	---	---	---	---	---	---	---	---	---	---	---	3	---
16754756	0.803993	0.749211	1.20436	0.700957	1.03322	0.851881	0.799542	0.973268	0.582451	---	---	---	---	---	---	chr12	+	81552167	81552240	---	---	---	---	---	---	---	---	---	---	---	---	---	---	1	---
16959176	1.09584	0.853539	1.36281	0.875612	0.864401	1.02761	0.799868	1.08316	0.81454	---	---	---	---	---	---	chr3	-	130830514	130830602	---	---	---	---	---	---	---	---	---	---	---	---	---	---	3	---
16688525	0.803585	0.950689	0.952446	0.735764	0.815832	1.10545	0.799883	1.44037	0.999239	---	---	---	---	---	---	chr1	-	73183346	73183452	---	---	---	---	---	---	---	---	---	---	---	---	---	---	3	---
17120654	0.627818	1.0265	0.661511	0.882064	0.897456	0.617885	0.800055	1.20413	0.767805	---	---	---	---	---	---	chrU	+	1	310	---	---	---	---	---	---	---	---	---	---	---	---	---	---	1	---
16778368	0.840018	1.26968	1.12989	1.03551	0.788112	0.611124	0.800203	0.719977	1.12918	---	---	ENST00000391251	ENSEMBL	ncrna:snoRNA chromosome:GRCh37:13:40431272:40431364:-1 gene:ENSG00000212553	FALSE	chr13	-	40431272	40431364	---	---	---	---	---	---	---	---	---	---	---	---	---	---	3	main
16795455	0.713291	1.11063	1.05609	1.04366	0.810042	0.703786	0.800213	0.883714	0.735356	---	---	---	---	---	---	chr14	-	84515175	84522027	---	---	---	---	---	---	---	---	---	---	---	---	---	---	1	---
17063252	0.901928	1.14516	0.699307	0.816889	0.849848	0.90089	0.800619	0.77222	0.933608	---	---	---	---	---	---	chr7	-	136525840	136525943	---	---	---	---	---	---	---	---	---	---	---	---	---	---	3	---
16894575	1.12276	0.739208	1.00827	0.817198	0.768374	0.955653	0.800712	0.833675	0.859006	---	---	ENST00000459604	ENSEMBL	ncrna:snoRNA chromosome:GRCh37:2:12170429:12170498:-1 gene:ENSG00000238503	FALSE	chr2	-	12170429	12170498	---	---	---	---	---	---	---	---	---	---	---	---	---	---	3	main
16742146	0.874827	0.770777	1.16787	1.03125	0.872555	0.994533	0.800852	0.602801	0.812351	---	---	---	---	---	---	chr11	-	74431313	74431382	---	---	---	---	---	---	---	---	---	---	---	---	---	---	1	---
16814135	1.40587	1.2189	1.17376	1.13176	1.24807	1.1886	0.801259	0.914813	0.940144	---	---	---	---	---	---	chr16	+	228553	228655	---	---	---	---	---	---	---	---	---	---	---	---	---	---	3	---
16650179	0.593732	1.36296	0.6634	1.40675	0.950689	1.06139	0.802646	0.666057	1.67281	---	---	---	---	---	---	---	---	0	0	---	---	---	---	---	---	---	---	---	---	---	---	---	---	---	normgene->intron
16651061	0.713197	0.551033	0.829183	0.64061	1.32687	0.903081	0.802775	1.42952	1.32521	---	---	---	---	---	---	---	---	0	0	---	---	---	---	---	---	---	---	---	---	---	---	---	---	---	normgene->intron
17059584	0.907475	0.914046	0.888846	1.84402	0.953748	0.895508	0.803075	0.800184	0.638613	---	---	---	---	---	---	chr7	-	89383934	89384040	---	---	---	---	---	---	---	---	---	---	---	---	---	---	3	---
17059321	0.65281	0.921523	1.01747	1.37375	0.757582	0.691542	0.803131	0.670319	0.849463	---	---	---	---	---	---	chr7	-	83548918	83549019	---	---	---	---	---	---	---	---	---	---	---	---	---	---	3	---
16824807	0.992797	1.07611	1.63023	1.25746	0.824719	0.971962	0.803226	0.950649	1.16801	---	---	TCONS_00024600-XLOC_011893	Rinn lincRNAs	linc-ZP2 chr16:-:21238728-21244853	FALSE	chr16	-	21238729	21244853	---	---	---	---	---	---	---	---	---	---	---	---	---	---	1	main
17107747	0.985269	1.28459	0.994858	0.806533	0.830782	0.954508	0.803235	0.698701	0.726107	---	---	ENST00000517200	ENSEMBL	ncrna:snoRNA chromosome:GRCh37:X:150070594:150070709:1 gene:ENSG00000253009	FALSE	chrX	+	150070594	150070709	---	---	---	---	---	---	---	---	---	---	---	---	---	---	1	main
16696589	0.65281	0.48187	1.16225	0.951201	1.19945	0.863957	0.803263	0.973076	0.89472	---	---	---	---	---	---	chr1	-	174169267	174169368	---	---	---	---	---	---	---	---	---	---	---	---	---	---	3	---
16738363	0.832749	1.2593	1.52521	1.07234	1.02191	0.963156	0.803625	0.816872	0.866509	OR8J3 // OR8J3	olfactory receptor, family 8, subfamily J, member 3 // olfactory receptor, family 8, subfamily J, member 3	NM_001004064 // ENST00000301529	RefSeq // ENSEMBL	Homo sapiens olfactory receptor, family 8, subfamily J, member 3 (OR8J3), mRNA. // Olfactory receptor 8J3 gene:ENSG00000167822	FALSE // FALSE	chr11	-	55904247	55905194	GO:0007608 // GO:0050896 // GO:0007608 // GO:0050896 // GO:0007608 // GO:0050896 // GO:0007186	sensory perception of smell // response to stimulus // sensory perception of smell // response to stimulus // sensory perception of smell // response to stimulus // G-protein coupled receptor protein signaling pathway	inferred from electronic annotation // inferred from electronic annotation // inferred from electronic annotation // inferred from electronic annotation // --- // --- // ---	GO:0005886 // GO:0016021 // GO:0005886 // GO:0016021 // GO:0005886 // GO:0016021	plasma membrane // integral to membrane // plasma membrane // integral to membrane // plasma membrane // integral to membrane	inferred from electronic annotation // inferred from electronic annotation // inferred from electronic annotation // inferred from electronic annotation // --- // ---	GO:0004872 // GO:0004984 // GO:0004872 // GO:0004984 // GO:0004984 // GO:0004872	receptor activity // olfactory receptor activity // receptor activity // olfactory receptor activity // olfactory receptor activity // receptor activity	inferred from electronic annotation // inferred from electronic annotation // inferred from electronic annotation // inferred from electronic annotation // --- // ---	---	---	---	---	---	1	main
16928606	1.1452	1.34781	0.78887	0.759146	0.877956	0.876855	0.803635	0.856943	0.91396	---	---	---	---	---	---	chr22	+	27431850	27431954	---	---	---	---	---	---	---	---	---	---	---	---	---	---	1	---
16875209	1.36234	1.35292	1.11344	1.32593	1.07105	0.940724	0.803749	0.997587	0.621403	---	---	---	---	---	---	chr19	-	54248258	54248359	---	---	---	---	---	---	---	---	---	---	---	---	---	---	3	---
16651103	1.21293	0.973958	1.39806	1.9062	0.952776	1.42707	0.80411	1.34223	0.737395	---	---	---	---	---	---	---	---	0	0	---	---	---	---	---	---	---	---	---	---	---	---	---	---	---	normgene->intron
17110125	0.984168	1.07403	1.06491	1.07738	1.09042	0.822859	0.804364	0.759717	0.974902	---	---	---	---	---	---	chrX	-	38940433	38940538	---	---	---	---	---	---	---	---	---	---	---	---	---	---	3	---
16655619	2.42385	0.721896	1.95452	1.03117	0.885675	1.79767	0.804525	0.814834	1.38047	---	---	---	---	---	---	---	---	0	0	---	---	---	---	---	---	---	---	---	---	---	---	---	---	---	normgene->intron
17048072	0.988188	1.02969	0.86881	1.20519	1.23436	1.34852	0.804852	1.212	1.23419	STEAP1 // STEAP1 // STEAP1 // STEAP1 // STEAP1 // STEAP1 // STEAP1 // STEAP1	six transmembrane epithelial antigen of the prostate 1 // six transmembrane epithelial antigen of the prostate 1 // six transmembrane epithelial antigen of the prostate 1 // six transmembrane epithelial antigen of the prostate 1 // six transmembrane epithelial antigen of the prostate 1 // six transmembrane epithelial antigen of the prostate 1 // six transmembrane epithelial antigen of the prostat…	NM_012449 // ENST00000297205 // AF186249 // ENST00000412573 // ENST00000433102	RefSeq // ENSEMBL // GenBank // ENSEMBL // ENSEMBL	Homo sapiens six transmembrane epithelial antigen of the prostate 1 (STEAP1), mRNA. // Metalloreductase STEAP1 gene:ENSG00000164647 // Homo sapiens six transmembrane epithelial antigen of prostate (STEAP1) mRNA, complete cds. // Protein gene:ENSG00000164647 // Similar to Six transmembrane epithelial antigen of prostate gene:ENSG00000164647	FALSE // FALSE // FALSE // FALSE // FALSE	chr7	+	89783689	89794143	GO:0006811 // GO:0006826 // GO:0022900 // GO:0006811 // GO:0006826 // GO:0022900 // GO:0006811 // GO:0022900 // GO:0006826 // GO:0006811 // GO:0006826 // GO:0022900 // GO:0006811 // GO:0006826 // GO:0022900 // GO:0006811 // GO:0006826 // GO:0022900 // GO:0006811 // GO:0022900 // GO:0006826	ion transport // iron ion transport // electron transport chain // ion transport // iron ion transport // electron transport chain // ion transport // electron transport chain // iron ion transport // ion transport // iron ion transport // electron transport chain // ion transport // iron ion transport // electron transport chain // ion transport // iron ion transport // electron transport chain …	inferred from electronic annotation // inferred from electronic annotation // inferred from electronic annotation // inferred from electronic annotation // inferred from electronic annotation // inferred from electronic annotation // --- // --- // --- // inferred from electronic annotation // inferred from electronic annotation // inferred from electronic annotation // inferred from electronic an…	GO:0005768 // GO:0005886 // GO:0005887 // GO:0005911 // GO:0010008 // GO:0005768 // GO:0005886 // GO:0005887 // GO:0005911 // GO:0010008 // GO:0010008 // GO:0005911 // GO:0005768 // GO:0005886 // GO:0005887 // GO:0016021 // GO:0005768 // GO:0005886 // GO:0005887 // GO:0005911 // GO:0010008 // GO:0005768 // GO:0005886 // GO:0005887 // GO:0005911 // GO:0010008 // GO:0005768 // GO:0005886 // GO:0005…	endosome // plasma membrane // integral to plasma membrane // cell-cell junction // endosome membrane // endosome // plasma membrane // integral to plasma membrane // cell-cell junction // endosome membrane // endosome membrane // cell-cell junction // endosome // plasma membrane // integral to plasma membrane // integral to membrane // endosome // plasma membrane // integral to plasma membrane /…	inferred from electronic annotation // traceable author statement // traceable author statement // traceable author statement // inferred from electronic annotation // inferred from electronic annotation // traceable author statement // traceable author statement // traceable author statement // inferred from electronic annotation // --- // --- // --- // --- // --- // --- // inferred from electro…	GO:0005215 // GO:0005506 // GO:0009055 // GO:0015267 // GO:0016491 // GO:0046872 // GO:0050660 // GO:0005215 // GO:0005506 // GO:0009055 // GO:0015267 // GO:0016491 // GO:0046872 // GO:0050660 // GO:0016491 // GO:0046872 // GO:0009055 // GO:0015267 // GO:0050660 // GO:0005506 // GO:0005215 // GO:0005215 // GO:0005506 // GO:0009055 // GO:0015267 // GO:0016491 // GO:0046872 // GO:0050660 // GO:0005…	transporter activity // iron ion binding // electron carrier activity // channel activity // oxidoreductase activity // metal ion binding // FAD or FADH2 binding // transporter activity // iron ion binding // electron carrier activity // channel activity // oxidoreductase activity // metal ion binding // FAD or FADH2 binding // oxidoreductase activity // metal ion binding // electron carrier acti…	traceable author statement // inferred from electronic annotation // inferred from electronic annotation // traceable author statement // inferred from electronic annotation // inferred from electronic annotation // inferred from electronic annotation // traceable author statement // inferred from electronic annotation // inferred from electronic annotation // traceable author statement // inferr…	---	---	Pfam	IPR013130	Ferric reductase-like transmembrane component, N-terminal	1	main
17120608	1.07128	1.06733	0.862226	1.01787	1.13066	1.10611	0.804973	1.15776	0.988071	---	---	---	---	---	---	chrU	+	1	302	---	---	---	---	---	---	---	---	---	---	---	---	---	---	1	---
16737048	0.542278	0.863486	1.35435	1.53331	1.14867	0.952646	0.804974	0.952244	0.832089	---	---	---	---	---	---	chr11	-	31457017	31457110	---	---	---	---	---	---	---	---	---	---	---	---	---	---	3	---
16711362	1.38906	0.712148	0.860072	0.845373	1.13651	1.35945	0.805006	1.27703	1.94355	---	---	---	---	---	---	chr10	-	5135600	5135735	---	---	---	---	---	---	---	---	---	---	---	---	---	---	1	---
16805446	1.47817	1.29933	1.08174	1.3878	1.32873	1.11996	0.805023	1.40032	1.48075	---	---	---	---	---	---	chr15	+	97029812	97030121	---	---	---	---	---	---	---	---	---	---	---	---	---	---	1	---
16705305	1.21373	1.25208	0.914801	1.09136	1.07238	1.29574	0.805716	0.965177	1.10932	---	---	ENST00000422963	ENSEMBL	cdna:novel chromosome:GRCh37:10:68812367:68814786:1 gene:ENSG00000225299	FALSE	chr10	+	68812367	68814786	---	---	---	---	---	---	---	---	---	---	---	---	---	---	1	main
17001533	1.25226	0.927322	0.828958	0.554858	0.54722	0.921251	0.805738	0.775922	0.932282	---	---	---	---	---	---	chr5	-	149319593	149319694	---	---	---	---	---	---	---	---	---	---	---	---	---	---	3	---
16650501	1.4723	1.29457	1.3617	1.68758	2.18256	1.43998	0.806591	1.33092	0.76447	---	---	---	---	---	---	---	---	0	0	---	---	---	---	---	---	---	---	---	---	---	---	---	---	---	normgene->intron
16855500	0.921575	2.30857	1.73111	2.79905	2.06923	0.458742	0.806591	1.64064	0.928383
16650019	2.00337	1.40444	1.00763	2.84685	2.6437	2.51981	0.806591	1.88006	2.7881	---	---	---	---	---	---	---	---	0	0	---	---	---	---	---	---	---	---	---	---	---	---	---	---	---	normgene->intron
16997833	0.89472	0.921523	0.906773	1.1345	0.873219	0.993489	0.806881	0.665078	0.614196	---	---	BC008471	GenBank	Homo sapiens, clone IMAGE:4281761, mRNA.	FALSE	chr5	-	84408160	84408574	---	---	---	---	---	---	---	---	---	---	---	---	---	---	3	main
17110046	0.827374	0.782572	1.27321	1.27321	0.820367	0.921523	0.807121	0.830777	0.885078	---	---	---	---	---	---	chrX	-	35074448	35074575	---	---	---	---	---	---	---	---	---	---	---	---	---	---	1	---
16658477	1.01717	1.03484	1.10849	0.773675	1.18375	0.633491	0.807136	1.02554	1.09305	---	---	---	---	---	---	chr1	+	6812779	6812881	---	---	---	---	---	---	---	---	---	---	---	---	---	---	1	---
16943938	0.638868	0.926109	0.992109	1.24131	0.757771	1.00367	0.807198	0.782641	0.691305	---	---	---	---	---	---	chr3	+	112021325	112051638	---	---	---	---	---	---	---	---	---	---	---	---	---	---	1	---
16732732	1.10717	1.02807	1.02969	1.26497	0.977145	1.00067	0.807241	0.938147	1.03659	---	---	---	---	---	---	chr11	+	122797742	122797881	---	---	---	---	---	---	---	---	---	---	---	---	---	---	3	---
16788572	0.583738	0.768012	1.17074	0.843689	0.950689	0.788035	0.807339	0.800184	0.911712	---	---	ENST00000516140	ENSEMBL	ncrna:snoRNA chromosome:GRCh37:14:101392317:101392388:1 gene:ENSG00000251949	FALSE	chr14	+	101392317	101392388	---	---	---	---	---	---	---	---	---	---	---	---	---	---	1	main
16796581	0.857071	1.0275	1.17419	1.18156	0.883296	1.01267	0.807521	0.822767	0.801448	---	---	---	---	---	---	chr14	-	98797969	98798087	---	---	---	---	---	---	---	---	---	---	---	---	---	---	3	---
16902409	1.30948	0.821238	1.09909	1.24779	0.902542	0.92038	0.807536	0.95022	0.841063	---	---	---	---	---	---	chr2	-	127460415	127460518	---	---	---	---	---	---	---	---	---	---	---	---	---	---	3	---
17104980	1.4301	1.67539	1.13025	1.68336	1.25673	1.17147	0.808172	1.11485	1.17639	---	---	---	---	---	---	chrX	+	75122940	75124693	---	---	---	---	---	---	---	---	---	---	---	---	---	---	1	---
17076191	1.33437	1.10849	1.01329	1.17883	1.00374	1.19674	0.808309	1.18183	1.12826	---	---	---	---	---	---	chr8	-	33831219	33867113	---	---	---	---	---	---	---	---	---	---	---	---	---	---	1	---
16800989	0.890321	1.64838	1.1096	0.921523	0.839085	0.994438	0.808449	0.738972	0.912011	---	---	---	---	---	---	chr15	+	50652526	50652607	---	---	---	---	---	---	---	---	---	---	---	---	---	---	1	---
17126032	1.15511	0.986076	1.28221	0.626424	0.589879	0.637984	0.808462	0.600725	0.691387	---	---	---	---	---	---	chrU	+	1	393	---	---	---	---	---	---	---	---	---	---	---	---	---	---	3	---
17126142	1.15511	0.986076	1.28221	0.626424	0.589879	0.637984	0.808462	0.600725	0.691387	---	---	---	---	---	---	chrU	+	1	393	---	---	---	---	---	---	---	---	---	---	---	---	---	---	3	---
16882226	1.3695	1.26976	1.43449	0.871046	0.595062	1.13627	0.808707	0.744538	0.778468	---	---	---	---	---	---	chr2	+	85594708	85594809	---	---	---	---	---	---	---	---	---	---	---	---	---	---	3	---
17114770	0.808884	0.921523	0.896896	1.30758	0.7361	0.901421	0.808884	0.804698	0.757049	MIR892B	microRNA 892b	NR_030593 // hsa-mir-892b	RefSeq // miRBase Micro RNA Database	Homo sapiens microRNA 892b (MIR892B), microRNA. // MI0005538 Homo sapiens miR-892b stem-loop	FALSE // FALSE	chrX	-	145078716	145078792	---	---	---	---	---	---	---	---	---	---	---	---	---	---	1	main
16917552	1.06994	1.19652	1.06155	1.09413	1.26928	1.00806	0.809211	1.22012	0.94547	---	---	ENST00000362849	ENSEMBL	ncrna:misc_RNA chromosome:GRCh37:20:18275787:18276095:-1 gene:ENSG00000199719	FALSE	chr20	-	18275787	18276095	---	---	---	---	---	---	---	---	---	---	---	---	---	---	1	main
16960254	1.03746	0.790278	0.772441	1.35842	0.906443	1.14644	0.809318	0.752479	0.768132	---	---	---	---	---	---	chr3	-	147629193	147629288	---	---	---	---	---	---	---	---	---	---	---	---	---	---	3	---
17023471	0.639226	0.955864	0.790739	0.690143	0.859681	0.660489	0.809411	0.836141	0.684998	---	---	---	---	---	---	chr6	-	129758020	129758125	---	---	---	---	---	---	---	---	---	---	---	---	---	---	1	---
17005213	1.06625	1.15622	0.935348	0.790453	0.820661	0.803581	0.810343	0.81573	0.623122	---	---	---	---	---	---	chr6	+	19043980	19061067	---	---	---	---	---	---	---	---	---	---	---	---	---	---	1	---
16998508	0.818974	0.921523	0.892189	1.0939	0.950689	0.921523	0.810466	0.969123	0.849463	---	---	---	---	---	---	chr5	-	98272342	98272451	---	---	---	---	---	---	---	---	---	---	---	---	---	---	3	---
16850716	1.36417	1.37024	2.195	1.00214	1.30542	0.974672	0.810784	0.950689	1.03899	---	---	---	---	---	---	chr18	+	6454961	6455067	---	---	---	---	---	---	---	---	---	---	---	---	---	---	3	---
16847416	1.07274	1.21279	0.996654	0.949161	0.900865	0.924905	0.811039	0.800528	0.736433	---	---	---	---	---	---	chr17	-	58826301	58826407	---	---	---	---	---	---	---	---	---	---	---	---	---	---	3	---
17022689	0.735958	1.05327	0.898479	0.959149	0.873149	0.909542	0.81121	0.83781	0.988838	---	---	---	---	---	---	chr6	-	111967530	111967630	---	---	---	---	---	---	---	---	---	---	---	---	---	---	1	---
16968523	1.34713	1.51336	1.38415	1.28392	1.31243	1.19441	0.811675	0.994002	1.22051	---	---	ENST00000511917 // BC038746	ENSEMBL // GenBank	cdna:known chromosome:GRCh37:4:87040867:87141079:1 gene:ENSG00000250062 // Homo sapiens cDNA clone IMAGE:5268616.	FALSE // FALSE	chr4	+	87039065	87141079	---	---	---	---	---	---	---	---	---	---	---	---	---	---	1	main
16757223	1.20017	1.34811	1.00658	1.53793	1.34867	0.710846	0.812041	1.39253	0.849463	---	---	---	---	---	---	chr12	+	112506908	112507013	---	---	---	---	---	---	---	---	---	---	---	---	---	---	1	---
17062274	1.01283	0.85632	1.03463	0.934935	0.859145	0.981523	0.812069	0.800184	0.783607	---	---	---	---	---	---	chr7	-	121214723	121214808	---	---	---	---	---	---	---	---	---	---	---	---	---	---	1	---
17075232	0.745973	0.759512	0.699027	1.16769	0.816719	0.720895	0.812752	0.67161	0.683836	---	---	---	---	---	---	chr8	-	20472340	20472437	---	---	---	---	---	---	---	---	---	---	---	---	---	---	3	---
17114803	0.973364	1.00093	0.738511	1.13468	1.04247	1.00905	0.813093	1.05285	1.07217	MIR510	microRNA 510	NR_030237 // hsa-mir-510	RefSeq // miRBase Micro RNA Database	Homo sapiens microRNA 510 (MIR510), microRNA. // MI0003197 Homo sapiens miR-510 stem-loop	FALSE // FALSE	chrX	-	146353853	146353926	---	---	---	---	---	---	---	---	---	---	---	---	---	---	1	main
16944266	0.772711	1.07106	0.886494	0.915865	0.897585	0.716094	0.814309	1.2142	0.855917	---	---	TCONS_00005574-XLOC_002767	Rinn lincRNAs	linc-C3orf30-9 chr3:+:116271319-116287111	FALSE	chr3	+	116271320	116287111	---	---	---	---	---	---	---	---	---	---	---	---	---	---	1	main
17053958	0.981494	1.13969	0.960894	0.908198	0.953482	0.604748	0.814347	0.820807	0.805786	---	---	ENST00000408186	ENSEMBL	ncrna:miRNA chromosome:GRCh37:7:155664585:155664701:1 gene:ENSG00000221113	FALSE	chr7	+	155664585	155664701	---	---	---	---	---	---	---	---	---	---	---	---	---	---	3	main
17111736	1.00049	1.09537	0.879281	0.893993	0.899307	0.837833	0.814843	0.851335	0.893899	---	---	---	---	---	---	chrX	-	65896100	65896206	---	---	---	---	---	---	---	---	---	---	---	---	---	---	1	---
17110030	0.802588	1.34213	0.800008	0.871388	0.694495	0.800008	0.814993	0.694495	1.14327	---	---	---	---	---	---	chrX	-	32866024	32866122	---	---	---	---	---	---	---	---	---	---	---	---	---	---	1	---
17010517	1.06752	1.21301	1.10849	1.11462	0.820661	0.690236	0.815115	1.04452	1.20053	---	---	TCONS_l2_00024299-XLOC_l2_012615	Broad TUCP	linc-IRAK1BP1-1 chr6:+:78359952-78633095	FALSE	chr6	+	78400542	78470871	---	---	---	---	---	---	---	---	---	---	---	---	---	---	1	main
16794046	0.773584	0.924046	0.65613	0.620484	0.716259	0.724259	0.815941	0.773589	0.851986	---	---	---	---	---	---	chr14	-	68084019	68084132	---	---	---	---	---	---	---	---	---	---	---	---	---	---	3	---
16715781	0.602014	1.08832	0.840699	0.781249	0.633202	0.561952	0.816407	0.791498	0.875118	---	---	---	---	---	---	chr10	-	77887009	77887069	---	---	---	---	---	---	---	---	---	---	---	---	---	---	3	---
17111565	0.850658	0.970019	1.26159	0.929998	0.794694	0.964315	0.816957	1.01828	0.822409	---	---	ENST00000517152	ENSEMBL	ncrna:snoRNA chromosome:GRCh37:X:55930020:55930089:-1 gene:ENSG00000252961	FALSE	chrX	-	55930020	55930089	---	---	---	---	---	---	---	---	---	---	---	---	---	---	1	main
17103989	1.01075	1.08088	0.854357	1.20184	0.943423	0.912527	0.817127	0.778541	1.26488	---	---	ENST00000362552	ENSEMBL	ncrna:misc_RNA chromosome:GRCh37:X:53489150:53489251:1 gene:ENSG00000199422	FALSE	chrX	+	53489150	53489251	---	---	---	---	---	---	---	---	---	---	---	---	---	---	1	main
16856012	1.07059	1.02489	0.981052	0.925975	0.887341	0.922576	0.817425	1.14112	1.17907	---	---	GENSCAN00000019825	ENSEMBL	cdna:Genscan chromosome:GRCh37:18:73218482:73241131:-1	FALSE	chr18	-	73219889	73221885	---	---	---	---	---	---	---	---	---	---	---	---	---	---	1	main
16911266	0.870172	0.949973	1.16304	1.37736	0.794474	0.977978	0.817565	0.960199	0.97156	---	---	ENST00000516024	ENSEMBL	ncrna:snoRNA chromosome:GRCh37:20:6841661:6841755:1 gene:ENSG00000251833	FALSE	chr20	+	6841661	6841755	---	---	---	---	---	---	---	---	---	---	---	---	---	---	1	main
16651081	1.10849	1.67281	1.01062	0.921523	0.462997	0.584814	0.817676	1.10849	0.691387	---	---	---	---	---	---	---	---	0	0	---	---	---	---	---	---	---	---	---	---	---	---	---	---	---	normgene->intron
16936803	0.984312	1.04267	1.20473	0.999883	1.29583	0.913058	0.817697	1.12887	0.965753	---	---	ENST00000420823 // AK126307	ENSEMBL // GenBank	cdna:known chromosome:GRCh37:3:577914:887698:1 gene:ENSG00000224957 // Homo sapiens cDNA FLJ44328 fis, clone TRACH3002871.	FALSE // FALSE	chr3	+	577914	887698	---	---	---	---	---	---	---	---	---	---	---	---	---	---	1	main
17124910	1.15899	0.907607	0.81253	0.873171	0.754693	0.93259	0.817898	0.800184	1.24933	---	---	---	---	---	---	chrU	+	1	357	---	---	---	---	---	---	---	---	---	---	---	---	---	---	1	---
16966561	0.950689	1.0694	1.27563	0.71219	0.688329	0.833019	0.817951	0.840877	0.746295	---	---	---	---	---	---	chr4	+	48155451	48155552	---	---	---	---	---	---	---	---	---	---	---	---	---	---	3	---
16859070	0.974984	0.938747	0.92591	0.973645	0.844956	0.972766	0.818008	0.847174	0.791628	---	---	TCONS_00026905-XLOC_012978	Rinn lincRNAs	linc-OR7C2-3 chr19:+:14898315-14902721	FALSE	chr19	+	14898316	14902721	---	---	---	---	---	---	---	---	---	---	---	---	---	---	1	main
17118768	0.968241	0.705763	0.352535	0.579125	0.916958	0.890228	0.818162	0.645254	0.948803	---	---	---	---	---	---	chrU	+	1	100	---	---	---	---	---	---	---	---	---	---	---	---	---	---	3	---
16711824	0.968241	0.705763	0.352535	0.579125	0.916958	0.890228	0.818162	0.645254	0.948803	---	---	---	---	---	---	chr10	-	12767253	12767352	---	---	---	---	---	---	---	---	---	---	---	---	---	---	3	---
16965160	0.74932	1.28348	0.954001	0.861944	1.08837	0.906713	0.818244	0.749931	0.809209	---	---	ENST00000365579	ENSEMBL	ncrna:snoRNA chromosome:GRCh37:4:14692334:14692456:1 gene:ENSG00000202449	FALSE	chr4	+	14692334	14692456	---	---	---	---	---	---	---	---	---	---	---	---	---	---	3	main
16985275	0.785435	0.913598	0.919634	0.835715	0.511336	0.627256	0.818998	0.613317	0.816212	---	---	---	---	---	---	chr5	+	64419196	64419301	---	---	---	---	---	---	---	---	---	---	---	---	---	---	3	---
16671073	0.815617	0.996314	0.933968	1.02319	0.895451	0.862826	0.819028	1.18328	0.834389	LCE1D // LCE1D	late cornified envelope 1D // late cornified envelope 1D	ENST00000326233	ENSEMBL	Late cornified envelope protein 1D gene:ENSG00000172155	FALSE	chr1	+	152769217	152771396	GO:0031424 // GO:0031424	keratinization // keratinization	inferred from electronic annotation // ---	---	---	---	---	---	---	---	---	---	---	---	1	main
16958888	0.980383	0.958141	0.663681	0.795859	0.854754	0.753147	0.81914	0.745899	0.591218	---	---	ENST00000384401	ENSEMBL	ncrna:snoRNA chromosome:GRCh37:3:128433414:128433548:-1 gene:ENSG00000207130	FALSE	chr3	-	128433414	128433548	---	---	---	---	---	---	---	---	---	---	---	---	---	---	1	main
17112265	0.948356	0.920124	0.917421	0.787956	0.790752	0.76305	0.819328	0.690821	0.677238	MIR384	microRNA 384	NR_029909 // hsa-mir-384	RefSeq // miRBase Micro RNA Database	Homo sapiens microRNA 384 (MIR384), microRNA. // MI0001145 Homo sapiens miR-384 stem-loop	FALSE // FALSE	chrX	-	76139698	76139785	---	---	---	---	---	---	---	---	---	---	---	---	---	---	1	main
16889344	1.02395	1.08487	1.44486	1.43016	1.33437	1.20725	0.819336	0.843138	0.833405	---	---	---	---	---	---	chr2	+	201640307	201640473	---	---	---	---	---	---	---	---	---	---	---	---	---	---	1	---
16724154	1.1252	1.04088	1.10177	0.77989	1.00587	1.0253	0.819887	1.2873	1.04656	---	---	GENSCAN00000025365	ENSEMBL	cdna:Genscan chromosome:GRCh37:11:45398724:45614349:1	FALSE	chr11	+	45420998	45422078	---	---	---	---	---	---	---	---	---	---	---	---	---	---	1	main
16836402	0.883456	1.06919	0.918186	1.15077	1.13547	0.645931	0.819903	0.968262	0.895213	---	---	ENST00000411044	ENSEMBL	ncrna:misc_RNA chromosome:GRCh37:17:55866810:55867093:1 gene:ENSG00000222976	FALSE	chr17	+	55866810	55867093	---	---	---	---	---	---	---	---	---	---	---	---	---	---	1	main
16782020	0.876632	1.40933	1.20839	1.2921	1.08636	0.712419	0.819947	0.724544	1.37802	---	---	X61077 // X92038	GenBank // GenBank	Human mRNA for T cell receptor, clone IGRA22. // H.sapiens mRNA for T cell receptor alpha chain (clone 360).	FALSE // FALSE	chr14	+	22951993	22952058	---	---	---	---	---	---	---	---	---	---	---	---	---	---	1	main
16678917	0.735944	0.750703	0.73865	0.617607	0.8656	0.912435	0.820204	0.795388	0.819402	---	---	---	---	---	---	chr1	+	234729021	234729148	---	---	---	---	---	---	---	---	---	---	---	---	---	---	1	---
17096621	0.743152	0.763035	0.777094	0.772457	0.712716	0.96588	0.820244	0.867111	0.766065	---	---	ENST00000364096	ENSEMBL	ncrna:misc_RNA chromosome:GRCh37:9:103343361:103343661:-1 gene:ENSG00000200966	FALSE	chr9	-	103343361	103343661	---	---	---	---	---	---	---	---	---	---	---	---	---	---	1	main
16882048	0.914405	0.992151	1.01997	0.921523	0.634291	0.858663	0.820424	0.820424	0.691817	---	---	ENST00000516489	ENSEMBL	ncrna:snoRNA chromosome:GRCh37:2:84085947:84086023:1 gene:ENSG00000252298	FALSE	chr2	+	84085947	84086023	---	---	---	---	---	---	---	---	---	---	---	---	---	---	3	main
17112566	0.625946	1.23077	0.691387	0.690211	0.808167	0.684028	0.820893	0.950689	0.883702	---	---	---	---	---	---	chrX	-	93258814	93258921	---	---	---	---	---	---	---	---	---	---	---	---	---	---	3	---
16775154	0.889994	1.30716	1.60015	0.965565	1.05268	1.02522	0.821061	1.14077	0.951639	---	---	---	---	---	---	chr13	+	60054204	60054266	---	---	---	---	---	---	---	---	---	---	---	---	---	---	3	---
16879372	0.992196	1.01573	1.30927	0.732244	1.00694	1.13718	0.821452	0.721964	0.909999	---	---	---	---	---	---	chr2	+	41823526	41823632	---	---	---	---	---	---	---	---	---	---	---	---	---	---	3	---
16667898	1.03711	1.01489	0.914747	1.00855	1.09945	1.20306	0.821485	1.2628	0.936887	---	---	TCONS_00001083-XLOC_000326	Rinn lincRNAs	linc-PRMT6-5 chr1:+:104668178-104672483	FALSE	chr1	+	104668179	104672483	---	---	---	---	---	---	---	---	---	---	---	---	---	---	1	main
17016797	0.753795	1.1307	0.610678	0.637907	0.857313	0.755553	0.821579	0.605814	0.947197	---	---	---	---	---	---	chr6	-	30056598	30056730	---	---	---	---	---	---	---	---	---	---	---	---	---	---	3	---
17122866	0.715263	0.706069	0.864279	1.21699	0.99596	0.991493	0.8217	0.834947	0.864279	---	---	---	---	---	---	chrU	+	1	474	---	---	---	---	---	---	---	---	---	---	---	---	---	---	1	---
17016681	0.999132	0.750801	0.851491	0.939632	0.968798	1.19224	0.822028	0.539291	0.709496	OR12D3 // OR12D3	olfactory receptor, family 12, subfamily D, member 3 // olfactory receptor, family 12, subfamily D, member 3	ENST00000377143	ENSEMBL	Olfactory receptor 12D3 gene:ENSG00000112462	FALSE	chr6	-	29341200	29417875	GO:0007608 // GO:0050896 // GO:0007608 // GO:0050896 // GO:0007186	sensory perception of smell // response to stimulus // sensory perception of smell // response to stimulus // G-protein coupled receptor protein signaling pathway	inferred from electronic annotation // inferred from electronic annotation // --- // --- // ---	GO:0005886 // GO:0016021 // GO:0005886 // GO:0016021	plasma membrane // integral to membrane // plasma membrane // integral to membrane	inferred from electronic annotation // inferred from electronic annotation // --- // ---	GO:0004872 // GO:0004984 // GO:0004872 // GO:0004984	receptor activity // olfactory receptor activity // receptor activity // olfactory receptor activity	inferred from electronic annotation // inferred from electronic annotation // --- // ---	---	---	---	---	---	3	main
16798960	0.925511	1.26542	1.26421	0.941636	1.05775	0.684008	0.822052	0.840731	0.940801	---	---	ENST00000391113	ENSEMBL	ncrna:snoRNA chromosome:GRCh37:15:33262928:33262992:1 gene:ENSG00000212415	FALSE	chr15	+	33262928	33262992	---	---	---	---	---	---	---	---	---	---	---	---	---	---	3	main
AFFX-BkGr-GC06_st	0.774331	0.898654	0.841248	0.855814	0.77024	0.747388	0.822338	0.740005	0.68538
17110377	1.38862	0.921523	0.906773	0.846307	0.924897	0.856972	0.822446	0.774392	0.849463	---	---	ENST00000391045	ENSEMBL	ncrna:snoRNA chromosome:GRCh37:X:45752346:45752417:-1 gene:ENSG00000212347	FALSE	chrX	-	45752346	45752417	---	---	---	---	---	---	---	---	---	---	---	---	---	---	3	main
16768615	0.787826	1.05454	0.92239	1.1166	1.17817	0.982677	0.822994	0.891576	0.921869	---	---	---	---	---	---	chr12	-	94885322	94890218	---	---	---	---	---	---	---	---	---	---	---	---	---	---	1	---
16796202	0.810767	0.851472	0.905717	1.5554	0.968046	0.66689	0.823172	0.823172	1.16538	---	---	---	---	---	---	chr14	-	94414572	94414648	---	---	---	---	---	---	---	---	---	---	---	---	---	---	1	---
17013102	0.815541	0.909203	0.771625	0.850387	0.815541	0.786375	0.823401	0.833799	0.724878	---	---	---	---	---	---	chr6	+	141004951	141005020	---	---	---	---	---	---	---	---	---	---	---	---	---	---	3	---
17104152	0.950636	1.34284	0.679701	0.858785	0.82868	0.935479	0.823926	0.942502	0.978425	---	---	---	---	---	---	chrX	+	56098009	56231479	---	---	---	---	---	---	---	---	---	---	---	---	---	---	1	---
17052528	1.13805	0.903027	1.24003	1.54847	1.02772	1.18002	0.823934	0.568959	0.77757	LOC100124692	maltase-glucoamylase-like pseudogene	ENST00000477922	ENSEMBL	Uncharacterized protein gene:ENSG00000204987	FALSE	chr7	+	141844661	141844745	GO:0005975	carbohydrate metabolic process	---	---	---	---	GO:0004553	hydrolase activity, hydrolyzing O-glycosyl compounds	---	---	---	---	---	---	1	main
16915206	0.580794	0.79402	0.833659	0.567	0.798559	0.601361	0.824213	0.721704	1.03212	---	---	ENST00000408524	ENSEMBL	ncrna:miRNA chromosome:GRCh37:20:56551074:56551149:1 gene:ENSG00000221451	FALSE	chr20	+	56551074	56551149	---	---	---	---	---	---	---	---	---	---	---	---	---	---	3	main
16723544	0.688001	0.574753	1.4874	0.98437	1.12241	0.865067	0.824284	0.945357	0.938076	---	---	---	---	---	---	chr11	+	34210721	34210822	---	---	---	---	---	---	---	---	---	---	---	---	---	---	3	---
16703979	0.953619	1.43282	1.5313	1.08775	1.14852	1.32613	0.824747	1.12623	1.00195	---	---	TCONS_l2_00002970-XLOC_l2_001548	Broad TUCP	linc-ZNF33A-8 chr10:+:37524717-37540653	FALSE	chr10	+	37529815	37530977	---	---	---	---	---	---	---	---	---	---	---	---	---	---	1	main
16865046	0.832844	0.77436	0.99521	0.9631	0.898972	0.788035	0.825005	0.800184	0.737139	MIR518F	microRNA 518f	NR_030194 // hsa-mir-518f	RefSeq // miRBase Micro RNA Database	Homo sapiens microRNA 518f (MIR518F), microRNA. // MI0003154 Homo sapiens miR-518f stem-loop	FALSE // FALSE	chr19	+	54203269	54203355	---	---	---	---	---	---	---	---	---	---	---	---	---	---	3	main
17112727	0.768256	0.774514	0.938719	0.780911	0.820661	0.693458	0.825056	0.965356	0.747914	---	---	---	---	---	---	chrX	-	100543905	100543999	---	---	---	---	---	---	---	---	---	---	---	---	---	---	1	---
17070293	0.77896	1.07945	1.44895	1.47665	0.967222	0.787755	0.825138	0.826269	0.99185	---	---	ENST00000518302	ENSEMBL	cdna:novel chromosome:GRCh37:8:81949199:81953066:1 gene:ENSG00000254060	FALSE	chr8	+	81949199	81953066	---	---	---	---	---	---	---	---	---	---	---	---	---	---	1	main
16961092	1.83582	1.89344	1.10849	1.55915	0.993163	1.19209	0.825313	1.07011	1.22344	---	---	---	---	---	---	chr3	-	163889259	163889344	---	---	---	---	---	---	---	---	---	---	---	---	---	---	1	---
17104941	0.793936	0.951733	1.53089	1.19151	1.38417	1.07884	0.82549	1.16543	1.04609	---	---	hsa-mir-374c	miRBase Micro RNA Database	MI0016684 Homo sapiens miR-374c stem-loop	FALSE	chrX	+	73438384	73438453	---	---	---	---	---	---	---	---	---	---	---	---	---	---	1	main
16651149	0.995554	1.78517	1.70788	0.924107	0.967158	0.602673	0.82556	1.11386	0.824944	---	---	---	---	---	---	---	---	0	0	---	---	---	---	---	---	---	---	---	---	---	---	---	---	---	normgene->intron
17024308	1.06438	0.747194	1.62177	1.01995	1.13969	0.744662	0.826932	1.40644	1.28731	---	---	---	---	---	---	chr6	-	140479728	140479831	---	---	---	---	---	---	---	---	---	---	---	---	---	---	3	---
AFFX-BkGr-GC07_st	0.78174	0.90409	0.903929	0.871337	0.79569	0.777581	0.827008	0.763199	0.729343
16655177	0.832204	1.30232	0.851493	0.765199	1.45891	0.903788	0.827047	1.1901	1.26315	---	---	---	---	---	---	---	---	0	0	---	---	---	---	---	---	---	---	---	---	---	---	---	---	---	normgene->intron
17114783	0.781778	1.05907	1.1279	0.900124	0.993829	1.0212	0.82716	1.27489	0.634338	---	---	---	---	---	---	chrX	-	146280562	146280645	---	---	---	---	---	---	---	---	---	---	---	---	---	---	3	---
17076510	1.28289	1.49056	1.96171	1.89433	0.737001	1.2308	0.827219	0.96105	1.32293	---	---	ENST00000384470	ENSEMBL	ncrna:snoRNA chromosome:GRCh37:8:38876134:38876202:-1 gene:ENSG00000207199	FALSE	chr8	-	38876134	38876202	---	---	---	---	---	---	---	---	---	---	---	---	---	---	1	main
16798436	0.678855	1.12289	0.790031	0.968941	0.841342	0.834927	0.827362	0.83814	0.916684	---	---	ENST00000391226	ENSEMBL	ncrna:snoRNA chromosome:GRCh37:15:25513613:25513698:1 gene:ENSG00000212528	FALSE	chr15	+	25513613	25513698	---	---	---	---	---	---	---	---	---	---	---	---	---	---	1	main
16774402	0.920895	1.36808	1.08204	0.986434	1.15092	0.926642	0.828076	1.10579	0.873125	---	---	ENST00000419514	ENSEMBL	cdna:known chromosome:GRCh37:13:43385973:43386428:1 gene:ENSG00000230901	FALSE	chr13	+	43385973	43386428	---	---	---	---	---	---	---	---	---	---	---	---	---	---	3	main
16798282	0.819016	0.989261	0.942139	1.059	0.832262	0.884151	0.828147	0.884151	0.772253	SNORD115-8	small nucleolar RNA, C/D box 115-8	NR_003300	RefSeq	Homo sapiens small nucleolar RNA, C/D box 115-8 (SNORD115-8), small nucleolar RNA.	FALSE	chr15	+	25429453	25429534	---	---	---	---	---	---	---	---	---	---	---	---	---	---	3	main
17119516	0.909994	1.16587	1.10183	0.952062	0.956288	0.910402	0.828374	0.898943	1.09525	---	---	---	---	---	---	chrU	+	1	51	---	---	---	---	---	---	---	---	---	---	---	---	---	---	3	---
17119602	0.909994	1.16587	1.10183	0.952062	0.956288	0.910402	0.828374	0.898943	1.09525	---	---	---	---	---	---	chrU	+	1	51	---	---	---	---	---	---	---	---	---	---	---	---	---	---	3	---
16754563	0.791919	0.712481	0.781657	0.997394	0.851457	0.839769	0.828869	0.894787	1.17385	MIR1252	microRNA 1252	NR_031700 // hsa-mir-1252	RefSeq // miRBase Micro RNA Database	Homo sapiens microRNA 1252 (MIR1252), microRNA. // MI0006434 Homo sapiens miR-1252 stem-loop	FALSE // FALSE	chr12	+	79813037	79813101	---	---	---	---	---	---	---	---	---	---	---	---	---	---	3	main
17083851	0.623714	0.908884	0.893868	0.970716	1.16616	1.43974	0.828939	0.800184	0.772571	---	---	---	---	---	---	chr9	+	19073841	19073944	---	---	---	---	---	---	---	---	---	---	---	---	---	---	3	---
17076848	0.910383	0.833004	0.963677	0.714567	0.889719	0.844939	0.829055	0.857088	1.23784	---	---	---	---	---	---	chr8	-	43096867	43097508	---	---	---	---	---	---	---	---	---	---	---	---	---	---	3	---
16757541	1.3589	1.02289	1.2025	1.3868	1.00428	0.777911	0.829263	1.1735	1.13313	---	---	ENST00000516650	ENSEMBL	ncrna:snoRNA chromosome:GRCh37:12:115175509:115175603:1 gene:ENSG00000252459	FALSE	chr12	+	115175509	115175603	---	---	---	---	---	---	---	---	---	---	---	---	---	---	3	main
16651501	1.23521	1.03436	1.05891	0.597067	0.967343	0.950144	0.829345	0.617712	1.32988	---	---	---	---	---	---	---	---	0	0	---	---	---	---	---	---	---	---	---	---	---	---	---	---	---	normgene->intron
16650899	1.84319	1.82544	0.768589	1.40099	1.33303	1.34412	0.829572	0.458742	0.62908	---	---	---	---	---	---	---	---	0	0	---	---	---	---	---	---	---	---	---	---	---	---	---	---	---	normgene->intron
17124830	0.943832	0.79558	0.894398	0.96413	0.912836	0.888775	0.829779	1.00006	0.896613	---	---	---	---	---	---	chrU	+	1	737	---	---	---	---	---	---	---	---	---	---	---	---	---	---	3	---
16724706	0.685781	0.986537	1.08378	0.705763	0.920649	0.947905	0.829814	1.36308	0.661893	LOC646813	DEAH (Asp-Glu-Ala-His) box polypeptide 9 pseudogene	NR_024504	RefSeq	Homo sapiens DEAH (Asp-Glu-Ala-His) box polypeptide 9 pseudogene (LOC646813), non-coding RNA.	FALSE	chr11	+	50368318	50379802	---	---	---	---	---	---	---	---	---	---	---	---	---	---	1	main
16747863	1.02835	0.820043	1.20593	0.990412	1.06992	0.88346	0.830117	0.888462	0.697242	---	---	---	---	---	---	chr12	+	7999884	7999978	---	---	---	---	---	---	---	---	---	---	---	---	---	---	3	---
17083580	1.12231	0.899455	1.08625	1.17805	1.20607	1.02892	0.830319	1.18711	1.56918	---	---	---	---	---	---	chr9	+	9425461	9425558	---	---	---	---	---	---	---	---	---	---	---	---	---	---	3	---
16983548	1.0743	1.1563	0.978641	0.971472	0.95165	1.10555	0.83074	0.868667	0.819767	---	---	---	---	---	---	chr5	+	23299264	23299371	---	---	---	---	---	---	---	---	---	---	---	---	---	---	3	---
16956314	0.91046	1.81512	0.858316	0.883738	0.793884	0.78285	0.830785	0.808373	0.869362	---	---	---	---	---	---	chr3	-	73643091	73643153	---	---	---	---	---	---	---	---	---	---	---	---	---	---	3	---
16653269	2.15923	1.76908	2.64873	1.24001	1.74899	1.86156	0.831242	1.02683	1.731	---	---	---	---	---	---	---	---	0	0	---	---	---	---	---	---	---	---	---	---	---	---	---	---	---	normgene->intron
16870769	1.22259	1.71574	1.35045	1.11711	1.32822	1.28742	0.831625	1.10014	1.71314	---	---	GENSCAN00000001570	ENSEMBL	cdna:Genscan chromosome:GRCh37:19:20328007:20344645:-1	FALSE	chr19	-	20326955	20331228	---	---	---	---	---	---	---	---	---	---	---	---	---	---	1	main
16957472	0.593475	0.921523	0.58126	0.979826	0.750754	0.750754	0.831888	0.579485	0.887876	---	---	---	---	---	---	chr3	-	112856813	112856888	---	---	---	---	---	---	---	---	---	---	---	---	---	---	3	---
16846651	0.89635	1.15591	0.922065	0.954552	0.768563	0.815017	0.832214	1.092	1.26915	---	---	---	---	---	---	chr17	-	48322257	48322365	---	---	---	---	---	---	---	---	---	---	---	---	---	---	1	---
16904020	0.836883	1.42345	1.36154	1.75341	0.749577	0.872817	0.832286	0.943338	0.777022	---	---	---	---	---	---	chr2	-	159792310	159792497	---	---	---	---	---	---	---	---	---	---	---	---	---	---	1	---
16689660	0.77929	1.13103	0.68833	0.654829	0.58969	0.650389	0.832367	0.837199	0.829207	---	---	---	---	---	---	chr1	-	93447794	93447865	---	---	---	---	---	---	---	---	---	---	---	---	---	---	3	---
16722159	1.08103	1.18988	0.775868	1.43129	0.970056	0.793987	0.832443	0.797826	1.04185	---	---	---	---	---	---	chr11	+	12325080	12329763	---	---	---	---	---	---	---	---	---	---	---	---	---	---	1	---
17048225	0.848222	1.11693	1.1055	0.844789	0.826854	0.968121	0.832896	0.72345	0.78405	CLDN12	claudin 12	ENST00000476475	ENSEMBL	cdna:known chromosome:GRCh37:7:90123484:90142702:1 gene:ENSG00000157224	FALSE	chr7	+	90123484	90123744	---	---	---	---	---	---	---	---	---	---	---	---	---	---	1	main
16981789	0.803427	0.813643	1.34094	0.72993	0.951569	0.885223	0.832905	1.29728	0.973218	---	---	---	---	---	---	chr4	-	179607040	179607110	---	---	---	---	---	---	---	---	---	---	---	---	---	---	1	---
16968368	0.784279	0.711768	0.835615	1.0698	1.04063	0.769245	0.833415	0.672062	0.905815	---	---	---	---	---	---	chr4	+	82255457	82255572	---	---	---	---	---	---	---	---	---	---	---	---	---	---	3	---
16959981	1.25632	0.859629	1.07403	0.794815	0.950689	0.70196	0.833589	1.12304	0.858645	---	---	---	---	---	---	chr3	-	142126499	142126579	---	---	---	---	---	---	---	---	---	---	---	---	---	---	3	---
16999415	1.16976	1.09014	0.820585	0.813643	0.779567	0.8323	0.833606	1.09558	0.63287	---	---	---	---	---	---	chr5	-	126091008	126091109	---	---	---	---	---	---	---	---	---	---	---	---	---	---	3	---
16780315	0.793153	1.34875	1.14703	1.06187	0.702345	0.748003	0.833712	1.05327	0.93141	---	---	---	---	---	---	chr13	-	95988360	95988455	---	---	---	---	---	---	---	---	---	---	---	---	---	---	3	---
16736914	0.974021	0.819242	1.10421	0.812104	1.01113	1.04415	0.834168	1.19851	1.09769	---	---	ENST00000410453	ENSEMBL	ncrna:misc_RNA chromosome:GRCh37:11:28282741:28283066:-1 gene:ENSG00000222385	FALSE	chr11	-	28282741	28283066	---	---	---	---	---	---	---	---	---	---	---	---	---	---	1	main
16775081	0.773584	1.11404	0.896572	0.910948	0.871241	0.734507	0.834286	0.928458	0.891975	MIR759	microRNA 759	NR_031582 // hsa-mir-759	RefSeq // miRBase Micro RNA Database	Homo sapiens microRNA 759 (MIR759), microRNA. // MI0004065 Homo sapiens mir-759 stem-loop	FALSE // FALSE	chr13	+	53384179	53384275	---	---	---	---	---	---	---	---	---	---	---	---	---	---	1	main
16766917	0.718354	1.11597	1.08827	1.5554	0.847553	0.802295	0.834307	1.0897	0.709994	---	---	---	---	---	---	chr12	-	62939362	62939459	---	---	---	---	---	---	---	---	---	---	---	---	---	---	3	---
17121048	1.07501	1.2827	0.939531	1.30962	0.872713	0.921118	0.834509	0.947852	0.599172	---	---	---	---	---	---	chrU	+	1	597	---	---	---	---	---	---	---	---	---	---	---	---	---	---	1	---
17100895	1.0586	1.11252	0.906773	0.65162	1.80108	0.766644	0.834516	1.27992	0.619353	---	---	---	---	---	---	chrUn	-	137252	137327	---	---	---	---	---	---	---	---	---	---	---	---	---	---	3	---
16767018	0.849377	1.13361	0.861781	1.22605	1.33437	1.05383	0.834535	1.00666	1.12697	---	---	---	---	---	---	chr12	-	64622340	64622455	---	---	---	---	---	---	---	---	---	---	---	---	---	---	3	---
16895939	1.12298	1.20066	1.04112	0.819135	1.14414	0.760533	0.835298	1.27598	1.3308	---	---	---	---	---	---	chr2	-	27698361	27698462	---	---	---	---	---	---	---	---	---	---	---	---	---	---	3	---
17084228	1.19464	1.09462	1.14994	1.39907	0.848822	1.08444	0.835575	0.760859	1.17035	---	---	ENST00000408769	ENSEMBL	ncrna:miRNA chromosome:GRCh37:9:32764294:32764420:1 gene:ENSG00000221696	FALSE	chr9	+	32764294	32764420	---	---	---	---	---	---	---	---	---	---	---	---	---	---	1	main
16945852	0.331386	1.19386	1.19386	0.666288	0.435737	0.702589	0.836077	1.12956	0.776756	---	---	ENST00000364957	ENSEMBL	ncrna:snoRNA chromosome:GRCh37:3:133270030:133270159:1 gene:ENSG00000201827	FALSE	chr3	+	133270030	133270159	---	---	---	---	---	---	---	---	---	---	---	---	---	---	3	main
16983458	1.07709	1.14228	0.838741	1.40053	0.614813	0.854779	0.836165	1.13131	0.567219	---	---	ENST00000364845	ENSEMBL	ncrna:misc_RNA chromosome:GRCh37:5:17345725:17346064:1 gene:ENSG00000201715	FALSE	chr5	+	17345725	17346064	---	---	---	---	---	---	---	---	---	---	---	---	---	---	1	main
16802098	0.750718	0.753775	0.893926	0.945195	0.866871	0.688077	0.836709	0.892503	0.787504	---	---	---	---	---	---	chr15	+	65522199	65522305	---	---	---	---	---	---	---	---	---	---	---	---	---	---	3	---
17109209	0.920369	0.675443	1.10777	0.953345	0.803918	0.821084	0.836804	0.54814	0.803918	---	---	---	---	---	---	chrX	-	14783097	14783239	---	---	---	---	---	---	---	---	---	---	---	---	---	---	3	---
16944289	0.691543	0.790973	1.38703	0.972769	1.05322	0.970152	0.836886	0.831164	1.00744	---	---	---	---	---	---	chr3	+	117263052	117263158	---	---	---	---	---	---	---	---	---	---	---	---	---	---	3	---
17011796	1.14073	1.2663	0.867394	0.827514	0.960288	0.986905	0.837683	0.967799	1.52217	---	---	---	---	---	---	chr6	+	112797928	112798029	---	---	---	---	---	---	---	---	---	---	---	---	---	---	3	---
17092613	0.677388	0.745901	0.991066	0.668465	0.710024	0.789479	0.837888	0.854493	1.04847	---	---	---	---	---	---	chr9	-	15431897	15432004	---	---	---	---	---	---	---	---	---	---	---	---	---	---	3	---
16859099	0.575436	0.988181	0.758045	1.09453	0.789587	1.14294	0.838114	0.732715	0.680635	---	---	---	---	---	---	chr19	+	15163741	15163885	---	---	---	---	---	---	---	---	---	---	---	---	---	---	1	---
16650009	0.80175	1.03212	0.921942	0.689128	0.603058	0.729782	0.838195	0.858118	1.21692	---	---	---	---	---	---	---	---	0	0	---	---	---	---	---	---	---	---	---	---	---	---	---	---	---	normgene->intron
16714878	1.03828	1.04306	0.886352	0.817599	0.890832	0.863078	0.838333	0.954645	0.733972	---	---	---	---	---	---	chr10	-	68374995	68375096	---	---	---	---	---	---	---	---	---	---	---	---	---	---	1	---
16707574	0.820604	1.17236	0.873366	0.973472	1.04926	0.878475	0.838398	0.672574	1.28737	---	---	---	---	---	---	chr10	+	95368343	95368456	---	---	---	---	---	---	---	---	---	---	---	---	---	---	3	---
16694227	0.972208	0.719024	1.10938	0.804629	1.02327	0.886901	0.838658	0.829257	0.691387	---	---	---	---	---	---	chr1	-	155328503	155328609	---	---	---	---	---	---	---	---	---	---	---	---	---	---	3	---
16723148	1.09553	0.942517	1.61155	1.05198	0.947167	0.852427	0.838714	0.901693	1.05272	---	---	ENST00000390165	ENSEMBL	ncrna:miRNA chromosome:GRCh37:11:29298236:29298352:1 gene:ENSG00000211499	FALSE	chr11	+	29298236	29298352	---	---	---	---	---	---	---	---	---	---	---	---	---	---	3	main
16924395	0.925382	0.96524	1.21921	1.11722	0.782138	0.943331	0.838848	1.06008	0.891537	---	---	TCONS_00028877-XLOC_014015	Rinn lincRNAs	linc-TMPRSS15-2 chr21:-:20325581-20339376	FALSE	chr21	-	20325582	20339376	---	---	---	---	---	---	---	---	---	---	---	---	---	---	1	main
16915260	0.950689	1.2718	1.15114	1.05174	0.993033	0.777409	0.83906	0.998778	1.05935	---	---	---	---	---	---	chr20	+	57180140	57180283	---	---	---	---	---	---	---	---	---	---	---	---	---	---	1	---
16965819	1.44528	1.42114	2.04854	0.945449	1.46228	1.22202	0.839073	0.711833	1.24157	---	---	TCONS_00007503-XLOC_003494	Rinn lincRNAs	linc-DTHD1-12 chr4:+:31351905-31353347	FALSE	chr4	+	31351906	31353347	---	---	---	---	---	---	---	---	---	---	---	---	---	---	1	main
16769347	0.89644	0.84829	1.68463	0.717965	1.24971	0.97121	0.839095	1.48217	1.06725	---	---	---	---	---	---	chr12	-	103632176	103632253	---	---	---	---	---	---	---	---	---	---	---	---	---	---	3	---
16880579	1.43695	1.36296	1.39304	1.10849	1.13608	1.18926	0.839311	0.875456	1.5666	---	---	---	---	---	---	chr2	+	62973753	62973845	---	---	---	---	---	---	---	---	---	---	---	---	---	---	3	---
16912264	1.15207	1.29447	0.981316	1.45183	0.98007	1.08359	0.839555	0.850038	1.09401	---	---	TCONS_00027921-XLOC_013504	Rinn lincRNAs	linc-DEFB115-1 chr20:+:26171624-26174582	FALSE	chr20	+	26171625	26174582	---	---	---	---	---	---	---	---	---	---	---	---	---	---	1	main
16918190	1.01669	1.08101	1.35228	0.987525	0.9187	0.909854	0.839587	0.866187	0.756182	---	---	---	---	---	---	chr20	-	26230309	26232123	---	---	---	---	---	---	---	---	---	---	---	---	---	---	1	---
16750521	0.870695	0.802874	0.972783	1.30072	0.919062	1.04182	0.839594	0.752638	0.877101	---	---	---	---	---	---	chr12	+	48475102	48475211	---	---	---	---	---	---	---	---	---	---	---	---	---	---	3	---
16917082	1.01639	1.18428	0.811058	1.13838	1.10849	0.859118	0.839681	0.657466	1.09166	---	---	---	---	---	---	chr20	-	6209441	6209595	---	---	---	---	---	---	---	---	---	---	---	---	---	---	1	---
16919958	0.96065	1.10121	1.10856	1.12451	1.41323	1.10859	0.839876	0.98725	1.50518	---	---	---	---	---	---	chr20	-	46113022	46113125	---	---	---	---	---	---	---	---	---	---	---	---	---	---	3	---
16788737	0.824378	0.802936	0.990633	0.774763	0.806311	0.629773	0.840005	1.01812	1.11897	MIR376C	microRNA 376c	NR_029861 // hsa-mir-376c	RefSeq // miRBase Micro RNA Database	Homo sapiens microRNA 376c (MIR376C), microRNA. // MI0000776 Homo sapiens miR-376c stem-loop	FALSE // FALSE	chr14	+	101506017	101506102	---	---	---	---	---	---	---	---	---	---	---	---	---	---	3	main
16908882	0.914786	0.96718	1.07706	1.10093	0.608303	0.798716	0.840225	0.629097	0.800839	---	---	ENST00000410164	ENSEMBL	ncrna:miRNA chromosome:GRCh37:2:221341704:221341813:-1 gene:ENSG00000222096	FALSE	chr2	-	221341704	221341813	---	---	---	---	---	---	---	---	---	---	---	---	---	---	1	main
16651917	0.86186	1.30182	1.32999	1.69447	1.38715	1.52358	0.840274	0.782918	3.56356	---	---	---	---	---	---	---	---	0	0	---	---	---	---	---	---	---	---	---	---	---	---	---	---	---	normgene->intron
16652581	0.86186	1.30182	1.32999	1.69447	1.38715	1.52358	0.840274	0.782918	3.56356	---	---	---	---	---	---	---	---	0	0	---	---	---	---	---	---	---	---	---	---	---	---	---	---	---	normgene->intron
17113068	1.17254	1.07699	1.00763	0.937183	1.02538	0.630401	0.840765	0.444659	0.752196	---	---	---	---	---	---	chrX	-	104920064	104920170	---	---	---	---	---	---	---	---	---	---	---	---	---	---	3	---
17123254	0.824896	0.852862	0.953516	0.887267	0.955956	0.840867	0.840867	0.840867	0.686081	---	---	---	---	---	---	chrU	+	1	462	---	---	---	---	---	---	---	---	---	---	---	---	---	---	1	---
16656421	2.05397	2.05252	1.90483	1.9451	2.15064	1.92059	0.841169	0.823861	1.99872	---	---	---	---	---	---	---	---	0	0	---	---	---	---	---	---	---	---	---	---	---	---	---	---	---	normgene->intron
16668548	0.653616	0.857518	0.939856	0.983898	0.893932	1.05052	0.841722	0.645211	0.763882	---	---	ENST00000363666	ENSEMBL	ncrna:snoRNA chromosome:GRCh37:1:110815106:110815229:1 gene:ENSG00000200536	FALSE	chr1	+	110815106	110815229	---	---	---	---	---	---	---	---	---	---	---	---	---	---	1	main
16679018	0.844928	1.4912	1.6241	0.816744	0.979404	0.633921	0.842078	0.869387	0.954255	---	---	---	---	---	---	chr1	+	236464280	236464351	---	---	---	---	---	---	---	---	---	---	---	---	---	---	1	---
16773581	1.65558	2.12819	1.54254	1.59767	1.01987	1.61236	0.842385	1.10849	1.48523	---	---	---	---	---	---	chr13	+	28806638	28806744	---	---	---	---	---	---	---	---	---	---	---	---	---	---	3	---
16699512	1.54581	1.55876	1.14166	0.895346	0.836888	1.07628	0.842393	1.53644	1.14642	---	---	---	---	---	---	chr1	-	220603286	220608023	---	---	---	---	---	---	---	---	---	---	---	---	---	---	1	---
16996798	1.01394	1.18874	0.91518	0.901624	1.12535	1.10204	0.842514	1.02959	0.990734	---	---	---	---	---	---	chr5	-	65526957	65527060	---	---	---	---	---	---	---	---	---	---	---	---	---	---	3	---
16758948	0.667325	1.03436	0.777918	1.05203	0.769889	0.826013	0.842589	0.50184	0.765461	---	---	---	---	---	---	chr12	+	125741215	125741303	---	---	---	---	---	---	---	---	---	---	---	---	---	---	3	---
16650963	0.444264	1.16406	0.759614	0.860752	0.743359	0.742682	0.842706	0.953199	0.911781	---	---	---	---	---	---	---	---	0	0	---	---	---	---	---	---	---	---	---	---	---	---	---	---	---	normgene->intron
16798343	0.913365	1.08252	0.726434	0.963488	0.921502	0.677152	0.842709	0.762984	0.802523	SNORD115-21	small nucleolar RNA, C/D box 115-21	NR_003313	RefSeq	Homo sapiens small nucleolar RNA, C/D box 115-21 (SNORD115-21), small nucleolar RNA.	FALSE	chr15	+	25453230	25453310	---	---	---	---	---	---	---	---	---	---	---	---	---	---	3	main
16920425	1.10633	1.26524	1.06973	1.28512	1.21195	0.8669	0.842958	1.06231	1.21195	---	---	TCONS_00028066-XLOC_013797 // ENST00000416237	Rinn lincRNAs // ENSEMBL	linc-ZFP64-3 chr20:-:51104460-51117130 // cdna:known chromosome:GRCh37:20:51104461:51117130:-1 gene:ENSG00000232465	FALSE // FALSE	chr20	-	51104461	51117130	---	---	---	---	---	---	---	---	---	---	---	---	---	---	1	main
17118808	0.807675	0.849384	1.02197	0.622985	0.859198	1.01676	0.843387	0.73312	0.845468	---	---	---	---	---	---	chrU	+	1	111	---	---	---	---	---	---	---	---	---	---	---	---	---	---	3	---
16729854	0.807675	0.849384	1.02197	0.622985	0.859198	1.01676	0.843387	0.73312	0.845468	---	---	---	---	---	---	chr11	+	87833163	87833273	---	---	---	---	---	---	---	---	---	---	---	---	---	---	3	---
16960940	0.941554	1.21502	0.906773	0.944167	1.07599	1.04689	0.843501	0.950852	0.816968	---	---	---	---	---	---	chr3	-	159526205	159526359	---	---	---	---	---	---	---	---	---	---	---	---	---	---	1	---
17121392	0.765053	1.202	0.802921	1.01466	0.950689	0.796054	0.843631	0.960358	1.07498	---	---	---	---	---	---	chrU	+	1	632	---	---	---	---	---	---	---	---	---	---	---	---	---	---	1	---
16785507	0.745744	0.921523	1.09948	0.82833	1.03248	0.77439	0.843692	0.67547	0.67101	---	---	---	---	---	---	chr14	+	65937820	65937904	---	---	---	---	---	---	---	---	---	---	---	---	---	---	3	---
16807014	1.0131	0.993102	1.27326	1.2021	0.995474	1.33142	0.84381	1.46391	1.21287	ACTC1 // ACTC1 // ACTC1	actin, alpha, cardiac muscle 1 // actin, alpha, cardiac muscle 1 // actin, alpha, cardiac muscle 1	NM_005159 // ENST00000290378	RefSeq // ENSEMBL	Homo sapiens actin, alpha, cardiac muscle 1 (ACTC1), mRNA. // Actin, alpha cardiac muscle 1 gene:ENSG00000159251	FALSE // FALSE	chr15	-	35080297	35088340	GO:0006915 // GO:0006936 // GO:0030048 // GO:0030240 // GO:0031032 // GO:0042493 // GO:0045471 // GO:0055003 // GO:0055008 // GO:0060047 // GO:0060048 // GO:0006915 // GO:0006936 // GO:0030048 // GO:0030240 // GO:0031032 // GO:0042493 // GO:0045471 // GO:0055003 // GO:0055008 // GO:0060047 // GO:0060048 // GO:0031032 // GO:0042493 // GO:0055008 // GO:0006936 // GO:0045471 // GO:0060047 // GO:0030…	apoptosis // muscle contraction // actin filament-based movement // skeletal muscle thin filament assembly // actomyosin structure organization // response to drug // response to ethanol // cardiac myofibril assembly // cardiac muscle tissue morphogenesis // heart contraction // cardiac muscle contraction // apoptosis // muscle contraction // actin filament-based movement // skeletal muscle thin …	inferred from sequence or structural similarity // inferred from electronic annotation // inferred from direct assay // inferred from sequence or structural similarity // inferred from sequence or structural similarity // inferred from electronic annotation // inferred from electronic annotation // inferred from sequence or structural similarity // inferred from sequence or structural similarity …	GO:0005625 // GO:0005737 // GO:0005856 // GO:0005884 // GO:0030017 // GO:0031674 // GO:0042643 // GO:0005625 // GO:0005737 // GO:0005856 // GO:0005884 // GO:0030017 // GO:0031674 // GO:0042643 // GO:0005737 // GO:0005856 // GO:0031674 // GO:0042643 // GO:0030017 // GO:0005884 // GO:0005625	soluble fraction // cytoplasm // cytoskeleton // actin filament // sarcomere // I band // actomyosin, actin part // soluble fraction // cytoplasm // cytoskeleton // actin filament // sarcomere // I band // actomyosin, actin part // cytoplasm // cytoskeleton // I band // actomyosin, actin part // sarcomere // actin filament // soluble fraction	inferred from electronic annotation // inferred from electronic annotation // inferred from electronic annotation // inferred from direct assay // inferred from direct assay // inferred from sequence or structural similarity // inferred from direct assay // inferred from electronic annotation // inferred from electronic annotation // inferred from electronic annotation // inferred from direct ass…	GO:0000166 // GO:0005515 // GO:0005524 // GO:0016887 // GO:0017022 // GO:0000166 // GO:0005515 // GO:0005524 // GO:0016887 // GO:0017022 // GO:0017022 // GO:0016887 // GO:0005524 // GO:0000166 // GO:0005515	nucleotide binding // protein binding // ATP binding // ATPase activity // myosin binding // nucleotide binding // protein binding // ATP binding // ATPase activity // myosin binding // myosin binding // ATPase activity // ATP binding // nucleotide binding // protein binding	inferred from electronic annotation // inferred from electronic annotation // inferred from direct assay // inferred from direct assay // inferred from physical interaction // inferred from electronic annotation // inferred from electronic annotation // inferred from direct assay // inferred from direct assay // inferred from physical interaction // --- // --- // --- // --- // ---	---	---	---	---	---	1	main
17122296	1.25839	0.921523	1.36514	1.10849	1.33437	0.942192	0.843821	1.31654	1.05724	---	---	---	---	---	---	chrU	+	1	1087	---	---	---	---	---	---	---	---	---	---	---	---	---	---	1	---
16853615	0.992591	1.88736	1.17936	1.56727	1.33437	1.20725	0.844074	1.04756	1.67652	---	---	---	---	---	---	chr18	-	4988091	4988168	---	---	---	---	---	---	---	---	---	---	---	---	---	---	1	---
16673151	0.895216	1.02826	0.898301	0.929812	0.840513	0.927379	0.844094	1.06207	0.857298	---	---	TCONS_00000327-XLOC_000446	Rinn lincRNAs	linc-NUF2-1 chr1:+:163229639-163230449	FALSE	chr1	+	163229640	163230449	---	---	---	---	---	---	---	---	---	---	---	---	---	---	1	main
16753463	1.10849	0.774998	1.23179	1.00835	0.598583	1.13465	0.845162	0.651165	0.64335	---	---	ENST00000390996	ENSEMBL	ncrna:snRNA chromosome:GRCh37:12:64598573:64598679:1 gene:ENSG00000212298	FALSE	chr12	+	64598573	64598679	---	---	---	---	---	---	---	---	---	---	---	---	---	---	3	main
16656727	0.845348	0.396302	0.763151	1.49865	1.31066	0.993286	0.845348	1.02245	0.501986	---	---	---	---	---	---	---	---	0	0	---	---	---	---	---	---	---	---	---	---	---	---	---	---	---	normgene->intron
16875412	0.776112	1.26893	0.704854	1.38882	1.21816	0.890979	0.845397	0.73312	0.976207	---	---	---	---	---	---	chr19	-	54767805	54767913	---	---	---	---	---	---	---	---	---	---	---	---	---	---	3	---
16777497	1.23308	0.763245	1.17844	1.19237	1.00635	0.89339	0.846293	1.00927	1.01565	---	---	---	---	---	---	chr13	-	25277694	25277803	---	---	---	---	---	---	---	---	---	---	---	---	---	---	3	---
16903026	0.90945	0.849973	0.746684	1.08284	1.04623	0.845564	0.846959	1.02838	0.697075	---	---	---	---	---	---	chr2	-	135823202	135823304	---	---	---	---	---	---	---	---	---	---	---	---	---	---	1	---
17120794	0.98052	0.887464	0.883444	1.20349	0.83669	0.695888	0.847192	0.887464	0.768585	---	---	---	---	---	---	chrU	+	1	451	---	---	---	---	---	---	---	---	---	---	---	---	---	---	3	---
16998074	1.443	0.986668	1.30473	1.14298	1.13364	0.86402	0.847498	1.20714	2.02592	---	---	TCONS_00009727-XLOC_004925 // TCONS_00009726-XLOC_004925 // ENST00000513779 // ENST00000512284	Rinn lincRNAs // Rinn lincRNAs // ENSEMBL // ENSEMBL	linc-ARRDC3-1 chr5:-:91889149-91895740 // linc-ARRDC3-1 chr5:-:91767909-91996570 // cdna:known chromosome:GRCh37:5:91767910:91996570:-1 gene:ENSG00000249776 // cdna:known chromosome:GRCh37:5:91889150:91895740:-1 gene:ENSG00000249776	FALSE // FALSE // FALSE // FALSE	chr5	-	91745963	91996570	---	---	---	---	---	---	---	---	---	---	---	---	---	---	1	main
17105278	0.923159	0.414575	0.677469	0.705763	0.705902	0.827881	0.847537	0.800184	0.730862	---	---	---	---	---	---	chrX	+	94148500	94148592	---	---	---	---	---	---	---	---	---	---	---	---	---	---	3	---
17119792	0.923159	0.414575	0.677469	0.705763	0.705902	0.827881	0.847537	0.800184	0.730862	---	---	---	---	---	---	chrU	+	1	93	---	---	---	---	---	---	---	---	---	---	---	---	---	---	3	---
16653023	0.65281	0.631794	1.10849	0.471073	0.820661	0.666057	0.847553	0.666057	0.691387	---	---	---	---	---	---	---	---	0	0	---	---	---	---	---	---	---	---	---	---	---	---	---	---	---	normgene->intron
16673180	0.823438	1.2859	1.01341	1.22925	0.766987	0.742393	0.847553	1.1938	0.728255	---	---	ENST00000516931	ENSEMBL	ncrna:snoRNA chromosome:GRCh37:1:163355655:163355726:1 gene:ENSG00000252740	FALSE	chr1	+	163355655	163355726	---	---	---	---	---	---	---	---	---	---	---	---	---	---	3	main
16650239	3.16213	2.46349	2.16567	3.3519	2.07535	2.69351	0.847553	2.03009	2.48483	---	---	---	---	---	---	---	---	0	0	---	---	---	---	---	---	---	---	---	---	---	---	---	---	---	normgene->intron
16651039	0.729733	0.705763	1.00763	0.625403	0.666057	0.801779	0.847553	0.954335	1.34066	---	---	---	---	---	---	---	---	0	0	---	---	---	---	---	---	---	---	---	---	---	---	---	---	---	normgene->intron
16651531	0.862136	0.658913	0.917299	0.767708	0.950689	0.34271	0.847553	0.800184	0.780951	---	---	---	---	---	---	---	---	0	0	---	---	---	---	---	---	---	---	---	---	---	---	---	---	---	normgene->intron
16655833	0.960004	1.40444	1.11015	2.81637	1.18784	1.73996	0.847553	1.27037	1.41104	---	---	---	---	---	---	---	---	0	0	---	---	---	---	---	---	---	---	---	---	---	---	---	---	---	normgene->intron
16989128	1.32461	0.847662	1.19678	1.43656	0.833516	0.978391	0.847662	1.10849	0.937754	---	---	ENST00000364404	ENSEMBL	ncrna:rRNA chromosome:GRCh37:5:132184269:132184388:1 gene:ENSG00000201274	FALSE	chr5	+	132184269	132184388	---	---	---	---	---	---	---	---	---	---	---	---	---	---	3	main
16788520	1.02362	1.04341	0.736339	0.816064	0.792909	1.20197	0.847843	1.08036	0.670725	MEG3	maternally expressed 3 (non-protein coding)	AK098378	GenBank	Homo sapiens cDNA FLJ25512 fis, clone CBR06118.	FALSE	chr14	+	101315645	101315716	---	---	---	---	---	---	---	---	---	---	---	---	---	---	1	main
16774837	1.31926	1.25301	1.44404	1.10466	1.22634	0.970728	0.848398	0.998533	1.09077	CTAGE10P	CTAGE family, member 10, pseudogene	NR_003268 // ENST00000436946	RefSeq // ENSEMBL	Homo sapiens CTAGE family, member 10, pseudogene (CTAGE10P), non-coding RNA. // cdna:known chromosome:GRCh37:13:50464652:50467295:1 gene:ENSG00000181358	FALSE // FALSE	chr13	+	50464545	50467516	---	---	---	---	---	---	---	---	---	---	---	---	---	---	1	main
16779591	0.783343	0.916702	1.11283	0.846101	0.636362	0.828747	0.848723	0.98681	0.76484	---	---	---	---	---	---	chr13	-	61390831	61390923	---	---	---	---	---	---	---	---	---	---	---	---	---	---	3	---
16666587	1.15633	1.59726	1.66023	1.69893	1.34105	1.18623	0.848804	1.1524	1.44744	---	---	ENST00000439024	ENSEMBL	cdna:novel chromosome:GRCh37:1:81970784:81971981:1 gene:ENSG00000227960	FALSE	chr1	+	81970784	81971981	---	---	---	---	---	---	---	---	---	---	---	---	---	---	1	main
16950836	0.784789	0.947636	0.877192	1.27558	0.877351	0.651318	0.849005	0.585132	1.46016	---	---	---	---	---	---	chr3	-	12543122	12543203	---	---	---	---	---	---	---	---	---	---	---	---	---	---	3	---
16833409	0.974733	1.0017	1.13674	1.7095	0.818995	1.04475	0.849047	0.94928	0.866475	---	---	---	---	---	---	chr17	+	34216562	34216808	---	---	---	---	---	---	---	---	---	---	---	---	---	---	1	---
16798256	1.25834	1.60062	1.0363	1.49757	0.828834	0.829337	0.849332	1.21082	1.00466	---	---	ENST00000391126	ENSEMBL	ncrna:snoRNA chromosome:GRCh37:15:25404368:25404426:1 gene:ENSG00000212428	FALSE	chr15	+	25404368	25404426	---	---	---	---	---	---	---	---	---	---	---	---	---	---	1	main
16650801	0.794253	1.82406	1.1134	0.826765	0.769421	0.868068	0.850568	0.874142	0.53764	---	---	---	---	---	---	---	---	0	0	---	---	---	---	---	---	---	---	---	---	---	---	---	---	---	normgene->intron
17124946	0.908693	1.10849	1.01396	0.961646	1.13145	0.928	0.850852	0.928	1.13095	---	---	---	---	---	---	chrU	+	1	644	---	---	---	---	---	---	---	---	---	---	---	---	---	---	1	---
16779677	0.86182	1.33025	0.950413	0.846726	1.01177	0.724292	0.851152	1.04025	0.865285	---	---	---	---	---	---	chr13	-	67204847	67204908	---	---	---	---	---	---	---	---	---	---	---	---	---	---	3	---
16715051	0.93914	1.05451	0.958762	1.22939	0.958669	0.950604	0.851239	0.889029	1.06866	---	---	---	---	---	---	chr10	-	70495477	70495580	---	---	---	---	---	---	---	---	---	---	---	---	---	---	1	---
16983946	1.1356	1.015	0.947519	1.34827	1.11412	0.883411	0.851273	0.719748	1.00327	---	---	---	---	---	---	chr5	+	35034257	35034347	---	---	---	---	---	---	---	---	---	---	---	---	---	---	3	---
16748823	0.912666	0.897619	0.974309	1.12003	1.09513	1.11338	0.851316	0.961791	1.1452	---	---	---	---	---	---	chr12	+	16939696	16940775	---	---	---	---	---	---	---	---	---	---	---	---	---	---	1	---
17113502	0.895269	1.08898	0.906773	1.03843	0.801157	0.80269	0.851465	0.677349	0.971148	LOC728825	SMT3 suppressor of mif two 3 homolog 2 (S. cerevisiae) pseudogene	ENST00000449327	ENSEMBL	Uncharacterized protein gene:ENSG00000228532	FALSE	chrX	-	114952650	114953669	---	---	---	---	---	---	---	---	---	---	---	---	---	---	1	main
17080075	1.87975	1.35527	1.08809	1.48625	1.11372	0.979224	0.851649	0.996524	1.33373	---	---	---	---	---	---	chr8	-	107742023	107742084	---	---	---	---	---	---	---	---	---	---	---	---	---	---	3	---
16681950	1.18248	1.45878	1.07092	1.21738	1.00149	1.40337	0.851671	1.10123	1.13148	---	---	ENST00000517276	ENSEMBL	ncrna:snoRNA chromosome:GRCh37:1:14022565:14022694:-1 gene:ENSG00000253085	FALSE	chr1	-	14022565	14022694	---	---	---	---	---	---	---	---	---	---	---	---	---	---	1	main
17074331	1.30783	1.08368	0.971917	1.20057	1.2164	1.57688	0.851772	1.18536	1.31437	DEFA3 // DEFA3 // DEFA3 // DEFA3	defensin, alpha 3, neutrophil-specific // defensin, alpha 3, neutrophil-specific // defensin, alpha 3, neutrophil-specific // defensin, alpha 3, neutrophil-specific	NM_005217 // ENST00000327857 // BC027917	RefSeq // ENSEMBL // GenBank	Homo sapiens defensin, alpha 3, neutrophil-specific (DEFA3), mRNA. // Neutrophil defensin 3 gene:ENSG00000239839 // Homo sapiens defensin, alpha 3, neutrophil-specific, mRNA (cDNA clone MGC:34189 IMAGE:5226993), complete cds.	FALSE // FALSE // FALSE	chr8	-	6873391	6875823	GO:0009615 // GO:0031640 // GO:0042742 // GO:0050832 // GO:0009615 // GO:0031640 // GO:0042742 // GO:0050832 // GO:0042742 // GO:0009615 // GO:0031640 // GO:0050832 // GO:0006952 // GO:0009615 // GO:0031640 // GO:0042742 // GO:0050832	response to virus // killing of cells of another organism // defense response to bacterium // defense response to fungus // response to virus // killing of cells of another organism // defense response to bacterium // defense response to fungus // defense response to bacterium // response to virus // killing of cells of another organism // defense response to fungus // defense response // respons…	inferred from electronic annotation // inferred from electronic annotation // inferred from electronic annotation // inferred from electronic annotation // inferred from electronic annotation // inferred from electronic annotation // inferred from electronic annotation // inferred from electronic annotation // --- // --- // --- // --- // --- // inferred from electronic annotation // inferred from…	GO:0005576 // GO:0005615 // GO:0005576 // GO:0005615 // GO:0005576 // GO:0005615 // GO:0005576 // GO:0005615	extracellular region // extracellular space // extracellular region // extracellular space // extracellular region // extracellular space // extracellular region // extracellular space	inferred from electronic annotation // inferred from electronic annotation // inferred from electronic annotation // inferred from electronic annotation // --- // --- // inferred from electronic annotation // inferred from electronic annotation	---	---	---	---	---	---	---	---	3	main
16924287	0.54612	0.787377	1.61346	1.02158	0.980888	0.849635	0.851885	0.688475	0.779433	---	---	---	---	---	---	chr21	-	17407733	17407829	---	---	---	---	---	---	---	---	---	---	---	---	---	---	3	---
17085968	0.701147	0.921523	0.885338	1.11389	0.820661	0.858426	0.851897	1.17214	0.629309	---	---	---	---	---	---	chr9	+	77472591	77472697	---	---	---	---	---	---	---	---	---	---	---	---	---	---	3	---
17067611	0.70793	1.36296	1.30196	1.14802	0.605054	0.727032	0.851963	0.705593	0.603785	---	---	---	---	---	---	chr8	+	30501206	30501319	---	---	---	---	---	---	---	---	---	---	---	---	---	---	3	---
16669696	1.08087	0.928419	1.07181	0.921523	0.964481	0.654302	0.852391	0.771506	1.00744	---	---	---	---	---	---	chr1	+	144944672	144944750	---	---	---	---	---	---	---	---	---	---	---	---	---	---	1	---
16650833	0.941303	1.15218	1.64207	1.55864	1.14253	1.6363	0.852751	0.887271	1.64242	---	---	---	---	---	---	---	---	0	0	---	---	---	---	---	---	---	---	---	---	---	---	---	---	---	normgene->intron
16653347	1.21988	1.04687	1.46862	1.96761	1.16933	1.28511	0.852943	1.11386	0.77353	---	---	---	---	---	---	---	---	0	0	---	---	---	---	---	---	---	---	---	---	---	---	---	---	---	normgene->intron
16653449	1.21988	1.04687	1.46862	1.96761	1.16933	1.28511	0.852943	1.11386	0.77353	---	---	---	---	---	---	---	---	0	0	---	---	---	---	---	---	---	---	---	---	---	---	---	---	---	normgene->intron
16651705	1.3878	1.60083	1.8479	0.728057	1.817	1.36095	0.853213	1.54377	1.34874	---	---	---	---	---	---	---	---	0	0	---	---	---	---	---	---	---	---	---	---	---	---	---	---	---	normgene->intron
16958730	0.854179	0.862004	0.739851	0.956391	0.681481	0.821267	0.85361	0.619821	0.709452	---	---	---	---	---	---	chr3	-	126959811	126959917	---	---	---	---	---	---	---	---	---	---	---	---	---	---	3	---
16851845	0.773584	1.00176	0.807364	0.705763	0.421773	0.727095	0.853824	0.746219	0.637345	---	---	---	---	---	---	chr18	+	30106105	30106185	---	---	---	---	---	---	---	---	---	---	---	---	---	---	3	---
AFFX-BkGr-GC08_st	0.853777	0.955088	0.973227	0.921523	0.835638	0.804823	0.854024	0.809842	0.770141
16696098	1.03119	0.96133	0.738924	1.134	1.19036	1.00203	0.854088	0.882053	1.58734	---	---	---	---	---	---	chr1	-	168232613	168232719	---	---	---	---	---	---	---	---	---	---	---	---	---	---	3	---
17072014	1.06871	0.929434	1.08363	1.25584	1.03166	1.25117	0.854557	1.5554	1.17329	---	---	---	---	---	---	chr8	+	115294296	115308068	---	---	---	---	---	---	---	---	---	---	---	---	---	---	1	---
16712526	1.53132	1.00568	0.945981	0.833954	0.785356	0.690619	0.854988	0.522313	0.678816	---	---	---	---	---	---	chr10	-	23688460	23688528	---	---	---	---	---	---	---	---	---	---	---	---	---	---	3	---
17125234	0.884887	0.980707	1.25565	1.04721	0.849971	0.921523	0.855721	0.925867	0.900125	---	---	---	---	---	---	chrU	+	1	285	---	---	---	---	---	---	---	---	---	---	---	---	---	---	3	---
17020602	0.802429	1.24798	1.04955	1.32203	1.01845	0.783707	0.855891	0.618703	0.776221	---	---	---	---	---	---	chr6	-	67438736	67438797	---	---	---	---	---	---	---	---	---	---	---	---	---	---	3	---
16708511	1.33242	1.15976	1.08693	0.881624	1.91157	1.60969	0.856292	1.36738	1.12028	MIR3158-1	microRNA 3158-1	NR_036114 // hsa-mir-3158-1	RefSeq // miRBase Micro RNA Database	Homo sapiens microRNA 3158-1 (MIR3158-1), microRNA. // MI0014186 Homo sapiens miR-3158-1 stem-loop	FALSE // FALSE	chr10	+	103361174	103361254	---	---	---	---	---	---	---	---	---	---	---	---	---	---	1	main
16655639	1.53413	0.727349	2.02483	2.0817	1.89451	0.798731	0.856292	1.93586	2.68008	---	---	---	---	---	---	---	---	0	0	---	---	---	---	---	---	---	---	---	---	---	---	---	---	---	normgene->intron
16987841	0.991161	1.16447	0.948192	0.977507	0.97499	0.961995	0.856353	0.882452	0.494986	---	---	TCONS_00009478-XLOC_004503	Rinn lincRNAs	linc-MAN2A1-1 chr5:+:108833577-108834809	FALSE	chr5	+	108833578	108834809	---	---	---	---	---	---	---	---	---	---	---	---	---	---	1	main
16741435	1.02478	0.897574	1.28954	0.909325	0.793101	0.713245	0.856372	0.942204	0.833295	---	---	---	---	---	---	chr11	-	70204304	70204783	---	---	---	---	---	---	---	---	---	---	---	---	---	---	1	---
17065879	1.41978	1.12961	0.936857	1.18145	1.2747	1.08225	0.856401	1.83728	1.20081	---	---	---	---	---	---	chr8	+	12273733	12275016	---	---	---	---	---	---	---	---	---	---	---	---	---	---	3	---
16886306	1.13605	1.4103	0.899473	0.658855	0.812844	1.10813	0.856683	0.847033	0.671587	---	---	---	---	---	---	chr2	+	148165910	148166016	---	---	---	---	---	---	---	---	---	---	---	---	---	---	3	---
16967185	1.44424	1.36296	1.36063	1.20147	1.28644	1.55804	0.856937	0.856937	1.35713	---	---	---	---	---	---	chr4	+	60399504	60399616	---	---	---	---	---	---	---	---	---	---	---	---	---	---	3	---
16895266	1.10926	1.02948	1.31928	0.921523	1.10342	0.873774	0.857342	1.05025	0.797011	---	---	---	---	---	---	chr2	-	24787499	24787607	---	---	---	---	---	---	---	---	---	---	---	---	---	---	3	---
16760066	1.12519	1.28299	0.761014	1.5137	1.10849	0.735684	0.857509	0.869811	0.91909	---	---	---	---	---	---	chr12	-	3063406	3063504	---	---	---	---	---	---	---	---	---	---	---	---	---	---	3	---
16779759	1.08445	1.1289	0.928154	1.00978	0.820661	0.775895	0.857694	0.968486	0.953657	---	---	---	---	---	---	chr13	-	73742226	73742287	---	---	---	---	---	---	---	---	---	---	---	---	---	---	3	---
17075151	0.67674	0.826853	1.31931	0.990714	0.948418	0.865973	0.857997	0.953374	0.776561	---	---	---	---	---	---	chr8	-	18667010	18667136	---	---	---	---	---	---	---	---	---	---	---	---	---	---	1	---
17074435	0.718784	0.983181	1.23572	1.50005	0.833481	0.701712	0.858007	1.02364	0.570998	MIR548I3	microRNA 548i-3	NR_031689 // hsa-mir-548i-3	RefSeq // miRBase Micro RNA Database	Homo sapiens microRNA 548i-3 (MIR548I3), microRNA. // MI0006423 Homo sapiens miR-548i-3 stem-loop	FALSE // FALSE	chr8	-	7946463	7946611	---	---	---	---	---	---	---	---	---	---	---	---	---	---	3	main
16701603	0.858314	0.842395	0.871561	0.813658	0.871561	0.864594	0.858314	0.876743	0.770515	OR2T33	olfactory receptor, family 2, subfamily T, member 33	BC136994	GenBank	Homo sapiens olfactory receptor, family 2, subfamily T, member 33, mRNA (cDNA clone MGC:168609 IMAGE:9020986), complete cds.	FALSE	chr1	-	248436073	248437138	GO:0007608 // GO:0050896	sensory perception of smell // response to stimulus	inferred from electronic annotation // inferred from electronic annotation	GO:0005886 // GO:0016021	plasma membrane // integral to membrane	inferred from electronic annotation // inferred from electronic annotation	GO:0004872 // GO:0004984	receptor activity // olfactory receptor activity	inferred from electronic annotation // inferred from electronic annotation	---	---	---	---	---	3	main
16895335	0.737579	0.778763	0.834655	0.921523	1.01719	0.594182	0.858353	1.05109	1.00476	---	---	---	---	---	---	chr2	-	25231714	25231815	---	---	---	---	---	---	---	---	---	---	---	---	---	---	3	---
16818440	1.25487	0.960972	1.7291	1.26125	1.2238	0.873545	0.85871	0.950689	0.888912	---	---	ENST00000356559	ENSEMBL	cdna:novel chromosome:GRCh37:16:31973409:31985682:1 gene:ENSG00000197476	FALSE	chr16	+	31973409	31985682	---	---	---	---	---	---	---	---	---	---	---	Pfam	IPR013151	Immunoglobulin	3	main
17095542	1.03681	1.36296	0.911021	1.10849	0.795731	0.856654	0.858733	0.88569	0.776738	---	---	---	---	---	---	chr9	-	90613144	90613250	---	---	---	---	---	---	---	---	---	---	---	---	---	---	3	---
17085135	0.924885	0.924885	1.11325	0.705763	0.872533	0.807708	0.859286	0.623599	0.807005	---	---	---	---	---	---	chr9	+	39900200	39907240	---	---	---	---	---	---	---	---	---	---	---	---	---	---	3	---
16675297	1.43365	1.42365	1.46206	1.2255	1.54467	1.03319	0.859446	1.25017	1.43983	---	---	---	---	---	---	chr1	+	192498709	192507232	---	---	---	---	---	---	---	---	---	---	---	---	---	---	1	---
17068433	0.98017	0.8399	0.889573	0.835378	0.86191	1.01084	0.859492	0.789594	0.846302	---	---	---	---	---	---	chr8	+	41660867	41660968	---	---	---	---	---	---	---	---	---	---	---	---	---	---	3	---
16875213	1.0881	0.71542	0.657773	0.634995	0.805759	1.10431	0.859508	0.469263	1.0717	---	---	---	---	---	---	chr19	-	54263341	54263442	---	---	---	---	---	---	---	---	---	---	---	---	---	---	3	---
16952785	0.953957	1.10416	0.859634	0.921523	1.15911	0.707812	0.859634	0.950689	1.23041	---	---	---	---	---	---	chr3	-	45296902	45297112	---	---	---	---	---	---	---	---	---	---	---	---	---	---	1	---
16779582	1.00204	0.959449	1.30937	0.823872	0.732068	0.991796	0.859762	0.598291	0.69857	---	---	---	---	---	---	chr13	-	60761872	60761964	---	---	---	---	---	---	---	---	---	---	---	---	---	---	1	---
16813730	1.20188	1.12601	1.13335	1.08506	0.860591	0.926735	0.859812	0.901442	1.20188	---	---	---	---	---	---	chr15	-	99934870	99936875	---	---	---	---	---	---	---	---	---	---	---	---	---	---	1	---
16865076	1.04246	0.922323	1.00136	0.905397	1.07639	0.859703	0.860051	0.861209	0.962646	MIR518E	microRNA 518e	NR_030209 // hsa-mir-518e	RefSeq // miRBase Micro RNA Database	Homo sapiens microRNA 518e (MIR518E), microRNA. // MI0003169 Homo sapiens miR-518e stem-loop	FALSE // FALSE	chr19	+	54233092	54233179	---	---	---	---	---	---	---	---	---	---	---	---	---	---	1	main
16918199	1.06466	1.07482	1.27663	1.33522	0.656271	0.707821	0.860171	1.45667	0.944695	---	---	---	---	---	---	chr20	-	29543691	29543802	---	---	---	---	---	---	---	---	---	---	---	---	---	---	3	---
17119326	1.03142	1.10849	0.967746	0.971517	0.946557	1.2898	0.861205	0.887805	0.946557	---	---	---	---	---	---	chrU	+	1	52	---	---	---	---	---	---	---	---	---	---	---	---	---	---	3	---
17118556	0.89048	0.988317	1.36942	1.2805	1.11215	1.04474	0.861314	0.95755	1.17874
16813658	0.610468	1.88736	0.899936	1.10849	1.18545	1.03394	0.86136	0.800184	1.00299	---	---	---	---	---	---	chr15	-	98617896	98617992	---	---	---	---	---	---	---	---	---	---	---	---	---	---	3	---
16961418	1.00863	1.77713	1.10849	0.921523	1.21042	0.67913	0.861371	0.866093	0.966406	---	---	ENST00000479626	ENSEMBL	cdna:novel chromosome:GRCh37:3:169696324:169703503:-1 gene:ENSG00000240373	FALSE	chr3	-	169696324	169703503	---	---	---	---	---	---	---	---	---	---	---	---	---	---	1	main
16978777	1.7875	1.77158	1.11094	1.69461	1.55124	0.935838	0.861378	1.75166	1.75792	---	---	---	---	---	---	chr4	-	107336863	107336942	---	---	---	---	---	---	---	---	---	---	---	---	---	---	3	---
16704373	0.795244	1.05056	0.886147	1.0766	0.836433	0.795849	0.861443	0.648336	0.869287	MIR3156-1	microRNA 3156-1	NR_036112 // hsa-mir-3156-1	RefSeq // miRBase Micro RNA Database	Homo sapiens microRNA 3156-1 (MIR3156-1), microRNA. // MI0014184 Homo sapiens miR-3156-1 stem-loop	FALSE // FALSE	chr10	+	45659462	45659536	---	---	---	---	---	---	---	---	---	---	---	---	---	---	3	main
16899632	0.814296	1.03849	1.13512	1.17321	0.988556	1.10074	0.861682	1.35327	1.93538	---	---	---	---	---	---	chr2	-	85560018	85560119	---	---	---	---	---	---	---	---	---	---	---	---	---	---	3	---
17124948	1.0678	0.962213	1.02356	1.27504	1.12736	0.909759	0.861746	1.05627	1.13427	---	---	---	---	---	---	chrU	+	1	265	---	---	---	---	---	---	---	---	---	---	---	---	---	---	1	---
17072523	0.702496	1.10849	0.62051	1.1086	0.890979	0.680282	0.861779	0.605726	0.719267	---	---	---	---	---	---	chr8	+	125834227	125834293	---	---	---	---	---	---	---	---	---	---	---	---	---	---	3	---
16751207	1.02797	0.992303	1.20545	2.64141	1.04881	1.15153	0.861843	1.00468	1.2311	---	---	---	---	---	---	chr12	+	51431282	51431385	---	---	---	---	---	---	---	---	---	---	---	---	---	---	3	---
16671401	1.21911	0.691616	1.1651	1.17518	1.00295	0.979867	0.862094	1.80906	0.911026	---	---	---	---	---	---	chr1	+	154267979	154268077	---	---	---	---	---	---	---	---	---	---	---	---	---	---	3	---
16775375	0.938109	1.08999	0.740229	0.663393	0.745351	0.782362	0.862217	1.47976	1.12033	---	---	---	---	---	---	chr13	+	73765665	73765804	---	---	---	---	---	---	---	---	---	---	---	---	---	---	3	---
16678998	0.982436	1.73577	0.612531	1.04394	1.10095	0.582506	0.862392	0.713877	0.957389	---	---	---	---	---	---	chr1	+	236223977	236224072	---	---	---	---	---	---	---	---	---	---	---	---	---	---	3	---
17114738	0.748068	0.803214	0.767225	1.06597	0.702352	0.730887	0.862515	0.739116	0.689408	---	---	---	---	---	---	chrX	-	142533993	142534122	---	---	---	---	---	---	---	---	---	---	---	---	---	---	1	---
16943165	1.10608	1.49074	0.998825	1.99218	1.42833	1.20725	0.863099	1.71381	1.03475	OR5H2 // OR5H2 // OR5H2	olfactory receptor, family 5, subfamily H, member 2 // olfactory receptor, family 5, subfamily H, member 2 // olfactory receptor, family 5, subfamily H, member 2	NM_001005482 // ENST00000355273	RefSeq // ENSEMBL	Homo sapiens olfactory receptor, family 5, subfamily H, member 2 (OR5H2), mRNA. // Olfactory receptor 5H2 gene:ENSG00000197938	FALSE // FALSE	chr3	+	98001732	98002676	GO:0007608 // GO:0050896 // GO:0007608 // GO:0050896 // GO:0007608 // GO:0050896 // GO:0007186	sensory perception of smell // response to stimulus // sensory perception of smell // response to stimulus // sensory perception of smell // response to stimulus // G-protein coupled receptor protein signaling pathway	inferred from electronic annotation // inferred from electronic annotation // inferred from electronic annotation // inferred from electronic annotation // --- // --- // ---	GO:0005886 // GO:0016021 // GO:0005886 // GO:0016021 // GO:0016021 // GO:0005886	plasma membrane // integral to membrane // plasma membrane // integral to membrane // integral to membrane // plasma membrane	inferred from electronic annotation // inferred from electronic annotation // inferred from electronic annotation // inferred from electronic annotation // --- // ---	GO:0004872 // GO:0004984 // GO:0004872 // GO:0004984 // GO:0004872 // GO:0004984	receptor activity // olfactory receptor activity // receptor activity // olfactory receptor activity // receptor activity // olfactory receptor activity	inferred from electronic annotation // inferred from electronic annotation // inferred from electronic annotation // inferred from electronic annotation // --- // ---	---	---	---	---	---	1	main
16690752	0.998358	2.01674	0.883645	1.82582	0.728866	0.728866	0.863466	0.679799	1.50858	---	---	---	---	---	---	chr1	-	111195564	111195653	---	---	---	---	---	---	---	---	---	---	---	---	---	---	3	---
16909636	1.12179	1.18386	1.02411	1.22582	1.06802	0.898184	0.863548	1.17719	0.966795	---	---	---	---	---	---	chr2	-	234288489	234288601	---	---	---	---	---	---	---	---	---	---	---	---	---	---	1	---
17056944	0.986017	0.954684	0.970475	1.09493	0.577555	0.877127	0.863881	0.815287	0.936862	---	---	ENST00000384220	ENSEMBL	ncrna:snoRNA chromosome:GRCh37:7:39368602:39368733:-1 gene:ENSG00000206947	FALSE	chr7	-	39368602	39368733	---	---	---	---	---	---	---	---	---	---	---	---	---	---	3	main
16709793	0.950689	1.32353	0.777028	1.00716	0.842712	0.941481	0.863892	0.937605	0.781695	---	---	ENST00000401106	ENSEMBL	ncrna:miRNA chromosome:GRCh37:10:120765302:120765411:1 gene:ENSG00000215925	FALSE	chr10	+	120765302	120765411	---	---	---	---	---	---	---	---	---	---	---	---	---	---	1	main
17090658	0.855102	1.13037	0.59302	1.35732	0.899493	1.04769	0.864043	0.871357	0.803994	---	---	---	---	---	---	chr9	+	135729205	135729269	---	---	---	---	---	---	---	---	---	---	---	---	---	---	3	---
16902046	0.678217	1.04107	1.23659	1.08714	0.70553	1.03396	0.864284	0.981782	0.7415	---	---	---	---	---	---	chr2	-	114340536	114340673	---	---	---	---	---	---	---	---	---	---	---	---	---	---	3	---
16948398	0.902331	1.00159	0.978786	1.09948	1.05494	0.848321	0.86468	0.73407	1.0882	---	---	ENST00000495357	ENSEMBL	cdna:novel chromosome:GRCh37:3:180397872:180418237:1 gene:ENSG00000243187	FALSE	chr3	+	180397872	180418237	---	---	---	---	---	---	---	---	---	---	---	---	---	---	1	main
17077068	1.1224	1.46327	1.39096	1.26128	1.45213	1.36004	0.864821	0.847025	0.905675	---	---	ENST00000518507	ENSEMBL	cdna:known chromosome:GRCh37:8:52808517:52808934:-1 gene:ENSG00000253475	FALSE	chr8	-	52808517	52808934	---	---	---	---	---	---	---	---	---	---	---	---	---	---	1	main
16659371	0.949311	1.02125	0.968687	1.08795	0.954425	0.707758	0.864853	0.805795	0.549279	PRAMEF1 // PRAMEF1 // PRAMEF1	PRAME family member 1 // PRAME family member 1 // PRAME family member 1	BC040902 // ENST00000400814	GenBank // ENSEMBL	Homo sapiens PRAME family member 2, mRNA (cDNA clone IMAGE:5743999), complete cds. // PRAME family member 1 gene:ENSG00000116721	FALSE // FALSE	chr1	+	12851546	12856777	---	---	---	---	---	---	---	---	---	---	---	---	---	---	1	main
17021424	0.723097	1.31248	0.965468	1.0128	0.334969	0.810579	0.864857	0.749697	0.6409	---	---	---	---	---	---	chr6	-	86487357	86487473	---	---	---	---	---	---	---	---	---	---	---	---	---	---	1	---
16848574	0.971342	1.22191	1.00763	1.02733	0.820084	0.906027	0.864985	1.27064	0.745019	---	---	---	---	---	---	chr17	-	72303826	72303947	---	---	---	---	---	---	---	---	---	---	---	---	---	---	3	---
16674182	1.28251	1.09555	1.10849	0.908515	0.950689	0.934376	0.865082	0.789158	1.02349	---	---	---	---	---	---	chr1	+	176477904	176478979	---	---	---	---	---	---	---	---	---	---	---	---	---	---	1	---
16752865	0.693068	0.921523	0.812934	0.790804	1.34941	0.957809	0.865286	0.957809	1.39	---	---	---	---	---	---	chr12	+	57809079	57809186	---	---	---	---	---	---	---	---	---	---	---	---	---	---	3	---
16767047	1.15417	0.912856	1.10738	0.606453	0.664199	0.790463	0.865498	0.561682	0.831879	---	---	---	---	---	---	chr12	-	65016289	65016385	---	---	---	---	---	---	---	---	---	---	---	---	---	---	3	---
16716322	0.68853	1.27667	0.768564	1.34852	1.17812	0.981224	0.86557	1.53518	0.892328	---	---	---	---	---	---	chr10	-	89754375	89754452	---	---	---	---	---	---	---	---	---	---	---	---	---	---	1	---
16766870	0.990136	0.871673	1.42916	0.93655	0.808373	0.763512	0.865675	0.625574	0.985934	---	---	---	---	---	---	chr12	-	59980574	59980724	---	---	---	---	---	---	---	---	---	---	---	---	---	---	3	---
16909914	1.27065	1.03469	0.700676	1.58932	0.960179	0.869631	0.865933	0.935393	0.987664	---	---	---	---	---	---	chr2	-	238937612	238937704	---	---	---	---	---	---	---	---	---	---	---	---	---	---	3	---
16856104	0.771645	0.760739	0.950012	0.970669	0.648324	1.18439	0.86599	0.745902	0.819973	---	---	---	---	---	---	chr18	-	76304096	76304188	---	---	---	---	---	---	---	---	---	---	---	---	---	---	3	---
17122864	1.27868	1.82069	1.45114	1.61256	2.06874	1.13906	0.8662	0.970797	1.17229	---	---	---	---	---	---	chrU	+	1	480	---	---	---	---	---	---	---	---	---	---	---	---	---	---	1	---
17018822	0.950689	1.36381	0.865318	1.49218	1.29942	1.13502	0.866306	0.936414	1.06296	---	---	ENST00000391284	ENSEMBL	ncrna:snoRNA chromosome:GRCh37:6:38790083:38790180:-1 gene:ENSG00000212586	FALSE	chr6	-	38790083	38790180	---	---	---	---	---	---	---	---	---	---	---	---	---	---	1	main
16718668	1.11559	1.32215	1.6135	0.876648	1.04367	0.955325	0.866477	0.950689	0.905054	---	---	ENST00000516802	ENSEMBL	ncrna:snRNA chromosome:GRCh37:10:116729219:116729327:-1 gene:ENSG00000252611	FALSE	chr10	-	116729219	116729327	---	---	---	---	---	---	---	---	---	---	---	---	---	---	1	main
16652353	0.839472	1.08169	0.954452	0.964707	1.04517	0.703943	0.866756	1.14834	2.43864	---	---	---	---	---	---	---	---	0	0	---	---	---	---	---	---	---	---	---	---	---	---	---	---	---	normgene->intron
16731565	0.904096	1.27194	1.58647	1.68007	1.27204	1.23243	0.866768	0.938859	1.22269	---	---	---	---	---	---	chr11	+	116191061	116191162	---	---	---	---	---	---	---	---	---	---	---	---	---	---	1	---
17123342	1.30567	0.998284	0.908397	1.4734	0.755503	0.823366	0.867108	0.968625	1.04238	---	---	---	---	---	---	chrU	+	1	599	---	---	---	---	---	---	---	---	---	---	---	---	---	---	1	---
16678818	0.638676	0.938974	0.907787	1.6589	1.0591	0.720824	0.867292	1.10849	1.06281	---	---	---	---	---	---	chr1	+	232835950	232836054	---	---	---	---	---	---	---	---	---	---	---	---	---	---	1	---
16819743	0.823949	1.24436	0.757584	0.876902	0.820661	0.783126	0.867303	0.414511	0.867672	---	---	---	---	---	---	chr16	+	59448677	59448749	---	---	---	---	---	---	---	---	---	---	---	---	---	---	1	---
16972704	1.08852	1.301	1.07871	0.757426	1.23879	1.19909	0.867352	0.976893	1.06499	---	---	ENST00000516534	ENSEMBL	ncrna:snRNA chromosome:GRCh37:4:183469812:183469932:1 gene:ENSG00000252343	FALSE	chr4	+	183469812	183469932	---	---	---	---	---	---	---	---	---	---	---	---	---	---	1	main
17019632	1.37542	1.20195	1.07883	1.31861	1.08784	1.01656	0.867867	1.07823	1.11664	MIR586	microRNA 586	NR_030313 // hsa-mir-586	RefSeq // miRBase Micro RNA Database	Homo sapiens microRNA 586 (MIR586), microRNA. // MI0003594 Homo sapiens miR-586 stem-loop	FALSE // FALSE	chr6	-	45165411	45165507	---	---	---	---	---	---	---	---	---	---	---	---	---	---	1	main
17106677	0.720104	1.13781	0.943009	0.715314	0.820661	0.77081	0.868042	0.648831	0.727623	---	---	---	---	---	---	chrX	+	120504826	120504907	---	---	---	---	---	---	---	---	---	---	---	---	---	---	1	---
16702541	0.987258	0.578152	0.736663	0.649517	0.749379	0.804055	0.868291	0.736663	0.602882	---	---	ENST00000516629	ENSEMBL	ncrna:snoRNA chromosome:GRCh37:10:12457927:12457999:1 gene:ENSG00000252438	FALSE	chr10	+	12457927	12457999	---	---	---	---	---	---	---	---	---	---	---	---	---	---	1	main
16650837	2.02057	0.848812	1.14864	1.06812	0.724521	0.618385	0.868318	0.787519	1.08079	---	---	---	---	---	---	---	---	0	0	---	---	---	---	---	---	---	---	---	---	---	---	---	---	---	normgene->intron
16894777	0.753818	1.28326	1.12616	0.797485	0.930553	0.983251	0.868536	0.919564	1.09279	---	---	ENST00000391153	ENSEMBL	ncrna:snoRNA chromosome:GRCh37:2:18221872:18221999:-1 gene:ENSG00000212455	FALSE	chr2	-	18221872	18221999	---	---	---	---	---	---	---	---	---	---	---	---	---	---	3	main
17023338	0.801775	0.804263	1.00527	0.941833	0.941833	1.17957	0.868629	0.966336	0.938552	---	---	ENST00000516111	ENSEMBL	ncrna:rRNA chromosome:GRCh37:6:126300958:126301080:-1 gene:ENSG00000251920	FALSE	chr6	-	126300958	126301080	---	---	---	---	---	---	---	---	---	---	---	---	---	---	1	main
17020736	1.23798	0.628954	0.820883	0.650055	0.916438	0.774935	0.869362	0.950689	0.806524	MIR4282	microRNA 4282	NR_036244 // hsa-mir-4282	RefSeq // miRBase Micro RNA Database	Homo sapiens microRNA 4282 (MIR4282), microRNA. // MI0015890 Homo sapiens miR-4282 stem-loop	FALSE // FALSE	chr6	-	73677410	73677476	---	---	---	---	---	---	---	---	---	---	---	---	---	---	1	main
17071402	0.705585	0.917753	0.979789	0.867682	0.686654	0.624056	0.869628	0.733699	0.839672	---	---	ENST00000391112	ENSEMBL	ncrna:snoRNA chromosome:GRCh37:8:101016811:101016877:1 gene:ENSG00000212414	FALSE	chr8	+	101016811	101016877	---	---	---	---	---	---	---	---	---	---	---	---	---	---	3	main
16750633	1.31541	0.958742	1.50948	1.30117	0.93901	0.867683	0.870173	1.30811	0.77219	---	---	---	---	---	---	chr12	+	49203694	49203799	---	---	---	---	---	---	---	---	---	---	---	---	---	---	3	---
16979673	0.870263	1.08427	1.09232	1.28696	1.07354	0.921523	0.870263	0.856465	1.31015	---	---	TCONS_00008575-XLOC_004069	Rinn lincRNAs	linc-ANKRD50-2 chr4:-:128540064-128545185	FALSE	chr4	-	128540065	128545185	---	---	---	---	---	---	---	---	---	---	---	---	---	---	1	main
17010410	0.688135	0.970305	0.785806	0.829462	0.903076	0.766706	0.870413	0.819263	0.935771	---	---	---	---	---	---	chr6	+	76138123	76138189	---	---	---	---	---	---	---	---	---	---	---	---	---	---	3	---
16816032	0.874864	1.21684	1.27782	0.728498	0.820661	0.903455	0.870767	0.800184	0.837301	---	---	---	---	---	---	chr16	+	14737645	14737706	---	---	---	---	---	---	---	---	---	---	---	---	---	---	3	---
16823744	0.952464	0.871092	0.914148	0.552418	0.69558	1.08366	0.871092	1.68812	0.871092	---	---	---	---	---	---	chr16	-	8799313	8799374	---	---	---	---	---	---	---	---	---	---	---	---	---	---	3	---
16780891	0.891798	1.84644	1.09819	1.0005	0.902417	1.03974	0.871107	1.15147	0.880041	---	---	ENST00000364977	ENSEMBL	ncrna:snoRNA chromosome:GRCh37:13:107973243:107973311:-1 gene:ENSG00000201847	FALSE	chr13	-	107973243	107973311	---	---	---	---	---	---	---	---	---	---	---	---	---	---	1	main
16999243	1.74009	1.17323	1.17178	0.790866	0.989281	0.739751	0.871379	1.15247	1.23012	---	---	---	---	---	---	chr5	-	122345237	122345335	---	---	---	---	---	---	---	---	---	---	---	---	---	---	1	---
16650853	0.566064	1.12713	1.87022	0.940165	0.621128	0.858691	0.87173	1.10849	0.703284	---	---	---	---	---	---	---	---	0	0	---	---	---	---	---	---	---	---	---	---	---	---	---	---	---	normgene->intron
16670210	0.939622	0.975975	0.687219	0.861434	0.53076	0.943705	0.871801	0.740172	0.702408	---	---	---	---	---	---	chr1	+	147994146	147994313	---	---	---	---	---	---	---	---	---	---	---	---	---	---	3	---
17109427	1.19263	1.00043	1.64372	1.06413	0.786713	0.792762	0.871846	0.655782	0.912619	---	---	ENST00000364597	ENSEMBL	ncrna:snoRNA chromosome:GRCh37:X:17062503:17062634:-1 gene:ENSG00000201467	FALSE	chrX	-	17062503	17062634	---	---	---	---	---	---	---	---	---	---	---	---	---	---	1	main
16655949	1.31269	0.635785	0.543789	0.658913	2.96291	0.997645	0.871918	0.616131	1.26207	---	---	---	---	---	---	---	---	0	0	---	---	---	---	---	---	---	---	---	---	---	---	---	---	---	normgene->intron
16915062	0.571794	0.956675	1.49393	1.25084	0.766594	0.911596	0.872124	0.918556	1.51352	---	---	---	---	---	---	chr20	+	55050699	55050801	---	---	---	---	---	---	---	---	---	---	---	---	---	---	1	---
16650885	0.713197	0.813643	0.867397	0.69236	0.859915	0.535379	0.872405	0.798824	0.837382	---	---	---	---	---	---	---	---	0	0	---	---	---	---	---	---	---	---	---	---	---	---	---	---	---	normgene->intron
16652451	0.729733	3.76254	2.88223	1.33194	1.07752	1.44745	0.872405	1.44108	1.54139	---	---	---	---	---	---	---	---	0	0	---	---	---	---	---	---	---	---	---	---	---	---	---	---	---	normgene->intron
16984940	0.998794	1.0532	0.688114	1.47683	1.20783	0.985079	0.872931	1.00478	1.29718	---	---	ENST00000517223	ENSEMBL	ncrna:snRNA chromosome:GRCh37:5:55421498:55421597:1 gene:ENSG00000253032	FALSE	chr5	+	55421498	55421597	---	---	---	---	---	---	---	---	---	---	---	---	---	---	3	main
16736102	0.718984	0.754721	0.793346	0.600671	0.858558	0.695904	0.872945	0.611183	0.529583	---	---	ENST00000517263	ENSEMBL	ncrna:snoRNA chromosome:GRCh37:11:15503354:15503439:-1 gene:ENSG00000253072	FALSE	chr11	-	15503354	15503439	---	---	---	---	---	---	---	---	---	---	---	---	---	---	1	main
16655219	0.734619	1.44782	1.41887	0.734074	0.475165	0.980547	0.873197	0.97535	0.928383	---	---	---	---	---	---	---	---	0	0	---	---	---	---	---	---	---	---	---	---	---	---	---	---	---	normgene->intron
16958081	0.880397	0.93335	0.840952	0.911482	0.846759	0.972351	0.873491	1.17137	0.751412	---	---	---	---	---	---	chr3	-	121744042	121744151	---	---	---	---	---	---	---	---	---	---	---	---	---	---	1	---
16773502	0.896308	1.027	1.28385	1.03465	0.659768	0.889117	0.873502	1.30301	1.42036	---	---	---	---	---	---	chr13	+	27894150	27894296	---	---	---	---	---	---	---	---	---	---	---	---	---	---	3	---
17106793	1.34821	1.15161	1.48744	1.54114	1.13831	1.5549	0.873646	0.912373	1.54047	---	---	ENST00000516884	ENSEMBL	ncrna:snoRNA chromosome:GRCh37:X:123331593:123331699:1 gene:ENSG00000252693	FALSE	chrX	+	123331593	123331699	---	---	---	---	---	---	---	---	---	---	---	---	---	---	1	main
17096850	1.20622	0.812709	1.13846	0.867814	1.02577	0.88671	0.873665	0.944775	0.999135	---	---	---	---	---	---	chr9	-	111014434	111017100	---	---	---	---	---	---	---	---	---	---	---	---	---	---	1	---
16969255	0.843507	0.768492	0.589047	0.991502	1.00435	0.661484	0.87387	0.714638	0.907338	---	---	---	---	---	---	chr4	+	101051094	101051198	---	---	---	---	---	---	---	---	---	---	---	---	---	---	3	---
16838836	0.898694	0.886518	1.34324	0.822624	0.843506	0.961791	0.873877	1.21121	0.814719	---	---	---	---	---	---	chr17	+	79540516	79540628	---	---	---	---	---	---	---	---	---	---	---	---	---	---	3	---
17119308	0.748309	0.824024	1.28117	0.675795	1.02225	1.07888	0.874035	0.905588	0.847952	---	---	---	---	---	---	chrU	+	1	80	---	---	---	---	---	---	---	---	---	---	---	---	---	---	3	---
16766862	1.32514	0.847024	2.10588	1.55823	1.43808	1.25825	0.874128	1.74042	1.13401	---	---	---	---	---	---	chr12	-	59844454	59844553	---	---	---	---	---	---	---	---	---	---	---	---	---	---	3	---
16881096	1.25445	0.938668	1.06122	0.939884	0.967574	0.681587	0.874476	0.98288	0.793252	---	---	---	---	---	---	chr2	+	69894491	69894593	---	---	---	---	---	---	---	---	---	---	---	---	---	---	3	---
16811882	1.10666	1.03328	0.926701	0.941871	0.7788	0.808383	0.874613	1.03587	0.802553	---	---	---	---	---	---	chr15	-	76109433	76109504	---	---	---	---	---	---	---	---	---	---	---	---	---	---	1	---
16778553	1.19595	1.00161	1.04854	0.733743	0.908122	0.711362	0.87512	1.14183	0.891092	---	---	TCONS_00021640-XLOC_010583	Rinn lincRNAs	linc-KIAA0564-1 chr13:-:43416549-43417023	FALSE	chr13	-	43416550	43417023	---	---	---	---	---	---	---	---	---	---	---	---	---	---	1	main
16920275	0.957337	1.46144	1.08885	1.31663	0.864243	0.866764	0.875126	0.827756	1.24311	---	---	---	---	---	---	chr20	-	49231173	49231322	---	---	---	---	---	---	---	---	---	---	---	---	---	---	3	---
16882754	1.37799	0.928232	0.743651	0.860799	1.33437	1.0105	0.875279	0.800184	0.557105	---	---	---	---	---	---	chr2	+	90060377	90061001	---	---	---	---	---	---	---	---	---	---	---	---	---	---	1	---
17065693	1.05425	0.962674	1.17808	0.982597	1.28195	0.912079	0.875411	0.881814	1.06958	---	---	---	---	---	---	chr8	+	10544079	10544197	---	---	---	---	---	---	---	---	---	---	---	---	---	---	1	---
16656183	0.94487	1.015	1.46336	1.48417	2.53292	2.02344	0.875702	1.25422	2.29896	---	---	---	---	---	---	---	---	0	0	---	---	---	---	---	---	---	---	---	---	---	---	---	---	---	normgene->intron
16769644	0.681139	1.08001	1.26483	1.07786	1.15091	0.812912	0.875852	1.01604	0.838242	---	---	ENST00000410370	ENSEMBL	ncrna:rRNA chromosome:GRCh37:12:107880288:107880412:-1 gene:ENSG00000222302	FALSE	chr12	-	107880288	107880412	---	---	---	---	---	---	---	---	---	---	---	---	---	---	1	main
16707054	0.947036	0.896515	0.848959	1.12048	1.05178	1.0111	0.875873	0.971774	1.02351	LIPJ // LIPJ // LIPJ // LIPJ // LIPJ // LIPJ	lipase, family member J // lipase, family member J // lipase, family member J // lipase, family member J // lipase, family member J // lipase, family member J	NM_001010939 // ENST00000371939 // BC031219 // ENST00000394381	RefSeq // ENSEMBL // GenBank // ENSEMBL	Homo sapiens lipase, family member J (LIPJ), mRNA. // Lipase member J gene:ENSG00000204022 // Homo sapiens lipase, family member J, mRNA (cDNA clone MGC:39509 IMAGE:4830161), complete cds. // 42 kDa protein gene:ENSG00000204022	FALSE // FALSE // FALSE // FALSE	chr10	+	90346510	90366733	GO:0016042 // GO:0016042 // GO:0016042 // GO:0006629 // GO:0016042 // GO:0016042 // GO:0006629	lipid catabolic process // lipid catabolic process // lipid catabolic process // lipid metabolic process // lipid catabolic process // lipid catabolic process // lipid metabolic process	inferred from electronic annotation // inferred from electronic annotation // --- // --- // inferred from electronic annotation // inferred from electronic annotation // ---	---	---	---	GO:0016787 // GO:0016787 // GO:0016787 // GO:0016787 // GO:0016787	hydrolase activity // hydrolase activity // hydrolase activity // hydrolase activity // hydrolase activity	inferred from electronic annotation // inferred from electronic annotation // --- // inferred from electronic annotation // inferred from electronic annotation	---	---	---	---	---	1	main
16677266	0.882794	1.13166	1.14419	1.05127	0.895306	0.947959	0.876157	1.10308	0.953156	---	---	---	---	---	---	chr1	+	212719036	212729407	---	---	---	---	---	---	---	---	---	---	---	---	---	---	1	---
17114270	0.975111	0.873974	1.27856	1.04782	0.990236	0.698874	0.876434	1.07607	0.895342	---	---	---	---	---	---	chrX	-	132372685	132372844	---	---	---	---	---	---	---	---	---	---	---	---	---	---	1	---
16848894	0.853744	1.10849	1.77942	1.96815	1.04601	0.955604	0.876453	1.42952	0.900242	---	---	AK096931	GenBank	Homo sapiens cDNA FLJ39612 fis, clone SKNSH2009197.	FALSE	chr17	-	73780602	73780688	---	---	---	---	---	---	---	---	---	---	---	---	---	---	1	main
17123524	0.997528	0.904374	1.02047	1.12861	1.07325	0.874464	0.876754	0.989424	0.911135	---	---	---	---	---	---	chrU	+	1	862	---	---	---	---	---	---	---	---	---	---	---	---	---	---	1	---
16952744	1.41364	1.62514	0.883989	1.66763	1.1863	0.775129	0.876895	1.12435	1.3714	---	---	---	---	---	---	chr3	-	44834507	44834597	---	---	---	---	---	---	---	---	---	---	---	---	---	---	3	---
16810562	1.17128	1.32317	1.01332	1.32761	1.054	0.888086	0.876898	1.42952	0.949514	---	---	---	---	---	---	chr15	-	64737329	64737442	---	---	---	---	---	---	---	---	---	---	---	---	---	---	3	---
17114736	0.898848	0.854201	0.646892	1.89578	1.45948	0.915113	0.876927	0.756164	0.868344	---	---	---	---	---	---	chrX	-	142285034	142285377	---	---	---	---	---	---	---	---	---	---	---	---	---	---	1	---
16865034	0.750053	0.971709	0.970763	0.987823	1.08854	1.01279	0.877	1.00001	0.859204	MIR1283-1	microRNA 1283-1	NR_031573 // hsa-mir-1283-1	RefSeq // miRBase Micro RNA Database	Homo sapiens microRNA 1283-1 (MIR1283-1), microRNA. // MI0003832 Homo sapiens miR-1283-1 stem-loop	FALSE // FALSE	chr19	+	54191735	54191821	---	---	---	---	---	---	---	---	---	---	---	---	---	---	3	main
16652357	0.721613	0.921523	2.26564	0.918599	0.735799	0.706633	0.877111	0.735799	0.691387	---	---	---	---	---	---	---	---	0	0	---	---	---	---	---	---	---	---	---	---	---	---	---	---	---	normgene->intron
16748394	0.938709	1.28731	0.95539	0.928574	1.0559	0.788035	0.877204	0.957884	0.99044	---	---	---	---	---	---	chr12	+	11699413	11699474	---	---	---	---	---	---	---	---	---	---	---	---	---	---	3	---
17011274	0.823953	0.909161	0.866309	0.890681	0.656598	0.688626	0.87746	0.78297	0.839885	---	---	---	---	---	---	chr6	+	106352248	106352562	---	---	---	---	---	---	---	---	---	---	---	---	---	---	1	---
16845404	0.890084	1.62084	0.994921	1.33133	1.37902	0.945129	0.877687	0.745623	0.837424	LOC100130581	hypothetical LOC100130581	AK127427 // ENST00000377237	GenBank // ENSEMBL	Homo sapiens cDNA FLJ45519 fis, clone BRTHA2024177. // cdna:known chromosome:GRCh37:17:41463231:41466569:-1 gene:ENSG00000204733	FALSE // FALSE	chr17	-	41464594	41464785	---	---	---	---	---	---	---	---	---	---	---	---	---	---	1	main
17078887	1.21083	1.03524	1.25254	1.2222	0.622499	0.810109	0.877966	0.944236	0.835439	---	---	---	---	---	---	chr8	-	89408666	89408776	---	---	---	---	---	---	---	---	---	---	---	---	---	---	1	---
17094327	1.17525	1.14247	1.80833	0.934052	0.686047	1.04029	0.878241	0.772069	0.821501	---	---	---	---	---	---	chr9	-	44256189	44263319	---	---	---	---	---	---	---	---	---	---	---	---	---	---	1	---
16859988	0.950689	1.11419	0.885527	0.986895	1.05864	0.993733	0.878479	0.994324	0.761555	---	---	---	---	---	---	chr19	+	19343664	19343756	---	---	---	---	---	---	---	---	---	---	---	---	---	---	3	---
16977362	0.845792	0.600867	1.68376	1.02642	0.770953	0.770953	0.87848	1.05558	0.662001	---	---	ENST00000365570	ENSEMBL	ncrna:snoRNA chromosome:GRCh37:4:83323791:83323859:-1 gene:ENSG00000202440	FALSE	chr4	-	83323791	83323859	---	---	---	---	---	---	---	---	---	---	---	---	---	---	3	main
16669159	0.935598	0.959821	0.763289	0.845887	0.688329	1.04912	0.878663	1.01678	0.849463	---	---	---	---	---	---	chr1	+	116995158	116995249	---	---	---	---	---	---	---	---	---	---	---	---	---	---	1	---
16752832	0.666018	0.95519	1.22744	0.664	0.715983	0.813956	0.878707	0.704726	0.607031	---	---	---	---	---	---	chr12	+	57621757	57621880	---	---	---	---	---	---	---	---	---	---	---	---	---	---	3	---
17074907	0.845876	1.4907	1.10849	0.56498	0.79379	1.11259	0.878973	0.800184	0.897051	---	---	---	---	---	---	chr8	-	14345285	14345388	---	---	---	---	---	---	---	---	---	---	---	---	---	---	3	---
16880046	0.875448	1.43346	1.04208	1.40971	0.99169	0.893838	0.879275	1.45412	1.16021	---	---	---	---	---	---	chr2	+	52525133	52525234	---	---	---	---	---	---	---	---	---	---	---	---	---	---	3	---
17114320	0.720802	0.9559	0.999206	0.762021	0.741343	0.7497	0.879853	0.749932	0.77136	MIR450A1	microRNA 450a-1	NR_029962 // hsa-mir-450a-1	RefSeq // miRBase Micro RNA Database	Homo sapiens microRNA 450a-1 (MIR450A1), microRNA. // MI0001652 Homo sapiens miR-450a-1 stem-loop	FALSE // FALSE	chrX	-	133674371	133674461	---	---	---	---	---	---	---	---	---	---	---	---	---	---	3	main
16915866	0.781306	0.863124	0.732034	0.69573	0.583586	0.914377	0.87988	0.839723	0.614213	MIR124-3	microRNA 124-3	NR_029670 // hsa-mir-124-3	RefSeq // miRBase Micro RNA Database	Homo sapiens microRNA 124-3 (MIR124-3), microRNA. // MI0000445 Homo sapiens miR-124-3 stem-loop	FALSE // FALSE	chr20	+	61809852	61809938	---	---	---	---	---	---	---	---	---	---	---	---	---	---	3	main
17121096	0.861237	1.07093	1.00987	1.19096	0.748534	0.8601	0.87996	0.644468	0.952715	---	---	---	---	---	---	chrU	+	1	528	---	---	---	---	---	---	---	---	---	---	---	---	---	---	1	---
16779141	1.06	0.827237	1.11712	1.03181	0.791221	1.29737	0.880087	0.895717	1.14876	---	---	ENST00000424106	ENSEMBL	cdna:novel chromosome:GRCh37:13:50351804:50354767:-1 gene:ENSG00000224798	FALSE	chr13	-	50351804	50354767	---	---	---	---	---	---	---	---	---	---	---	---	---	---	1	main
16998720	0.748268	1.11923	0.85282	0.773009	1.15699	0.624642	0.880129	0.873387	0.944871	---	---	---	---	---	---	chr5	-	108350535	108350641	---	---	---	---	---	---	---	---	---	---	---	---	---	---	3	---
16892418	0.950689	1.21465	1.1758	1.34827	1.24055	0.956102	0.880377	1.2073	0.722223	---	---	---	---	---	---	chr2	+	233647375	233647476	---	---	---	---	---	---	---	---	---	---	---	---	---	---	1	---
16787047	1.17031	0.971353	0.995572	0.737483	0.956372	0.89344	0.880476	1.20873	0.976165	---	---	ENST00000408251	ENSEMBL	ncrna:miRNA chromosome:GRCh37:14:79084209:79084318:1 gene:ENSG00000221178	FALSE	chr14	+	79084209	79084318	---	---	---	---	---	---	---	---	---	---	---	---	---	---	1	main
17124014	0.866596	0.923667	0.752392	1.05604	0.802814	0.769092	0.880646	0.714829	0.969492	---	---	---	---	---	---	chrU	+	1	619	---	---	---	---	---	---	---	---	---	---	---	---	---	---	1	---
17120108	0.647832	0.934761	0.978495	0.934761	0.955129	0.792759	0.880909	0.902262	0.893048	---	---	---	---	---	---	chrU	+	1	349	---	---	---	---	---	---	---	---	---	---	---	---	---	---	1	---
17014002	1.01051	1.11218	0.752807	0.978358	0.908327	0.826979	0.881061	1.14498	0.854277	---	---	---	---	---	---	chr6	+	155202416	155202504	---	---	---	---	---	---	---	---	---	---	---	---	---	---	3	---
16656439	0.760573	1.12182	1.12929	0.450253	0.679639	0.685952	0.881208	0.685952	0.643125	---	---	---	---	---	---	---	---	0	0	---	---	---	---	---	---	---	---	---	---	---	---	---	---	---	normgene->intron
16697748	0.746857	0.749661	0.821392	0.874677	0.974627	0.416473	0.881213	0.666057	1.10872	---	---	---	---	---	---	chr1	-	200902473	200902575	---	---	---	---	---	---	---	---	---	---	---	---	---	---	3	---
17005251	1.59893	1.18127	1.02378	1.34688	0.861297	1.21238	0.881231	1.53844	1.47346	---	---	---	---	---	---	chr6	+	20500406	20500507	---	---	---	---	---	---	---	---	---	---	---	---	---	---	3	---
16979843	1.03475	0.850694	0.833035	0.777673	0.586396	0.697612	0.881545	0.666057	0.517127	---	---	---	---	---	---	chr4	-	136236573	136236677	---	---	---	---	---	---	---	---	---	---	---	---	---	---	3	---
16651105	0.749319	1.39065	1.92201	1.55997	1.07271	0.997645	0.881722	1.10849	0.82697	---	---	---	---	---	---	---	---	0	0	---	---	---	---	---	---	---	---	---	---	---	---	---	---	---	normgene->intron
16831115	1.01193	0.765812	1.74254	1.30023	0.818284	1.0739	0.88186	0.905372	0.675296	---	---	---	---	---	---	chr17	+	10957105	10957252	---	---	---	---	---	---	---	---	---	---	---	---	---	---	3	---
16706708	0.958437	1.36296	1.37071	1.00438	0.560457	0.683931	0.882192	0.800184	0.944141	---	---	---	---	---	---	chr10	+	85524114	85524220	---	---	---	---	---	---	---	---	---	---	---	---	---	---	1	---
16850704	1.12751	0.921072	1.27037	1.64532	1.44393	1.12921	0.882987	1.28688	0.964217	---	---	---	---	---	---	chr18	+	5840694	5840832	---	---	---	---	---	---	---	---	---	---	---	---	---	---	1	---
16673981	1.0745	0.749859	0.995223	1.026	1.20015	1.12428	0.883934	0.917417	0.941025	---	---	---	---	---	---	chr1	+	173777627	173777760	---	---	---	---	---	---	---	---	---	---	---	---	---	---	3	---
16980043	0.975925	0.868492	1.16995	0.896608	0.763678	0.723523	0.883937	0.697044	1.58376	---	---	---	---	---	---	chr4	-	141196195	141196266	---	---	---	---	---	---	---	---	---	---	---	---	---	---	1	---
16921943	1.41519	1.3788	1.20656	1.82296	0.920005	0.835404	0.884197	0.854634	1.32198	---	---	---	---	---	---	chr21	+	30115530	30115613	---	---	---	---	---	---	---	---	---	---	---	---	---	---	3	---
17109076	1.18747	1.04252	1.13857	0.889514	1.05286	1.04682	0.884391	0.826318	0.955756	---	---	---	---	---	---	chrX	-	11134212	11134313	---	---	---	---	---	---	---	---	---	---	---	---	---	---	3	---
16780179	1.09561	1.15917	1.19527	1.11267	1.02515	1.37312	0.884474	1.0648	0.954591	---	---	TCONS_00021685-XLOC_010690	Rinn lincRNAs	linc-SLITRK6-1 chr13:-:91739507-91741847	FALSE	chr13	-	91739508	91741847	---	---	---	---	---	---	---	---	---	---	---	---	---	---	1	main
17081211	2.43759	1.67281	1.36296	2.07535	1.50518	1.5116	0.884659	0.897675	1.54187	---	---	---	---	---	---	chr8	-	131081787	131081898	---	---	---	---	---	---	---	---	---	---	---	---	---	---	3	---
16971687	1.10849	1.03284	1.47429	0.938449	0.921601	0.626605	0.884906	0.777378	0.957524	---	---	---	---	---	---	chr4	+	155708270	155708430	---	---	---	---	---	---	---	---	---	---	---	---	---	---	3	---
17124876	1.10849	0.591786	1.81358	0.901394	1.11841	0.869188	0.884908	1.09582	0.785527	---	---	---	---	---	---	chrU	+	1	743	---	---	---	---	---	---	---	---	---	---	---	---	---	---	1	---
16653221	2.23221	2.26534	1.77469	1.47259	1.31982	1.70474	0.885396	2.22365	1.26618	---	---	---	---	---	---	---	---	0	0	---	---	---	---	---	---	---	---	---	---	---	---	---	---	---	normgene->intron
17083845	0.872943	1.15319	1.14618	1.55105	1.1246	0.925011	0.885529	1.05301	1.05225	---	---	ENST00000517151	ENSEMBL	ncrna:misc_RNA chromosome:GRCh37:9:18651145:18651448:1 gene:ENSG00000252960	FALSE	chr9	+	18651145	18651448	---	---	---	---	---	---	---	---	---	---	---	---	---	---	1	main
17011028	1.00952	0.939233	1.08675	1.1977	0.971356	0.739943	0.885691	0.929184	0.894421	---	---	TCONS_00011887-XLOC_005386	Rinn lincRNAs	linc-MANEA-8 chr6:+:91323086-91344320	FALSE	chr6	+	91323087	91344320	---	---	---	---	---	---	---	---	---	---	---	---	---	---	1	main
16834747	0.692904	0.726544	0.633273	1.04822	0.729894	0.496248	0.885695	0.856934	0.599024	---	---	---	---	---	---	chr17	+	42384456	42384541	---	---	---	---	---	---	---	---	---	---	---	---	---	---	3	---
16791960	1.3675	1.06603	0.949486	0.989884	0.887594	1.34152	0.885803	1.00843	0.887065	---	---	---	---	---	---	chr14	-	35402650	35402749	---	---	---	---	---	---	---	---	---	---	---	---	---	---	3	---
16943575	0.982949	1.51134	0.906773	1.0699	0.852921	0.953783	0.885838	0.862779	0.714696	---	---	---	---	---	---	chr3	+	106234744	106234845	---	---	---	---	---	---	---	---	---	---	---	---	---	---	1	---
17101290	0.791771	0.938949	0.962138	1.0128	0.859491	0.672779	0.885996	0.856569	0.537697	---	---	ENST00000364790	ENSEMBL	ncrna:snoRNA chromosome:GRCh37:X:5328163:5328292:1 gene:ENSG00000201660	FALSE	chrX	+	5328163	5328292	---	---	---	---	---	---	---	---	---	---	---	---	---	---	1	main
16763019	0.965217	1.07719	0.982371	1.00259	1.10849	1.23486	0.886197	1.10097	0.877064	---	---	---	---	---	---	chr12	-	32858337	32858440	---	---	---	---	---	---	---	---	---	---	---	---	---	---	3	---
17011152	1.06505	1.14498	0.920755	1.17894	1.02928	1.01019	0.887015	1.10418	1.36761	---	---	AK091365	GenBank	Homo sapiens cDNA FLJ34046 fis, clone FCBBF2007610.	FALSE	chr6	+	98150157	98180588	---	---	---	---	---	---	---	---	---	---	---	---	---	---	1	main
16701615	1.02959	0.981757	1.09828	1.07984	1.19466	1.2889	0.887528	1.40637	1.57699	OR2T29 // OR2T29 // OR2T29 // OR2T5	olfactory receptor, family 2, subfamily T, member 29 // olfactory receptor, family 2, subfamily T, member 29 // olfactory receptor, family 2, subfamily T, member 29 // olfactory receptor, family 2, subfamily T, member 5	NM_001004694 // ENST00000328570 // BC140747	RefSeq // ENSEMBL // GenBank	Homo sapiens olfactory receptor, family 2, subfamily T, member 29 (OR2T29), mRNA. // Olfactory receptor 2T29 gene:ENSG00000182783 // Homo sapiens olfactory receptor, family 2, subfamily T, member 5, mRNA (cDNA clone MGC:176424 IMAGE:9021615), complete cds.	FALSE // FALSE // FALSE	chr1	-	248721784	248722797	GO:0007608 // GO:0050896 // GO:0007608 // GO:0050896 // GO:0050896 // GO:0007608 // GO:0007186 // GO:0007608 // GO:0050896	sensory perception of smell // response to stimulus // sensory perception of smell // response to stimulus // response to stimulus // sensory perception of smell // G-protein coupled receptor protein signaling pathway // sensory perception of smell // response to stimulus	inferred from electronic annotation // inferred from electronic annotation // inferred from electronic annotation // inferred from electronic annotation // --- // --- // --- // inferred from electronic annotation // inferred from electronic annotation	GO:0005886 // GO:0016021 // GO:0005886 // GO:0016021 // GO:0005886 // GO:0016021 // GO:0005886 // GO:0016021	plasma membrane // integral to membrane // plasma membrane // integral to membrane // plasma membrane // integral to membrane // plasma membrane // integral to membrane	inferred from electronic annotation // inferred from electronic annotation // inferred from electronic annotation // inferred from electronic annotation // --- // --- // inferred from electronic annotation // inferred from electronic annotation	GO:0004872 // GO:0004984 // GO:0004872 // GO:0004984 // GO:0004872 // GO:0004984 // GO:0004872 // GO:0004984	receptor activity // olfactory receptor activity // receptor activity // olfactory receptor activity // receptor activity // olfactory receptor activity // receptor activity // olfactory receptor activity	inferred from electronic annotation // inferred from electronic annotation // inferred from electronic annotation // inferred from electronic annotation // --- // --- // inferred from electronic annotation // inferred from electronic annotation	---	---	---	---	---	3	main
16724789	1.05367	1.16793	1.09081	0.613159	1.12223	0.733218	0.888024	1.17127	1.07004	OR8J1 // OR8J1 // OR8J1	olfactory receptor, family 8, subfamily J, member 1 // olfactory receptor, family 8, subfamily J, member 1 // olfactory receptor, family 8, subfamily J, member 1	NM_001005205 // ENST00000303039 // BC137066	RefSeq // ENSEMBL // GenBank	Homo sapiens olfactory receptor, family 8, subfamily J, member 1 (OR8J1), mRNA. // Olfactory receptor 8J1 gene:ENSG00000172487 // Homo sapiens olfactory receptor, family 8, subfamily J, member 1, mRNA (cDNA clone MGC:168686 IMAGE:9021063), complete cds.	FALSE // FALSE // FALSE	chr11	+	56127691	56128764	GO:0007608 // GO:0050896 // GO:0007608 // GO:0050896 // GO:0007608 // GO:0050896 // GO:0007186 // GO:0007608 // GO:0050896	sensory perception of smell // response to stimulus // sensory perception of smell // response to stimulus // sensory perception of smell // response to stimulus // G-protein coupled receptor protein signaling pathway // sensory perception of smell // response to stimulus	inferred from electronic annotation // inferred from electronic annotation // inferred from electronic annotation // inferred from electronic annotation // --- // --- // --- // inferred from electronic annotation // inferred from electronic annotation	GO:0005886 // GO:0016021 // GO:0005886 // GO:0016021 // GO:0016021 // GO:0005886 // GO:0005886 // GO:0016021	plasma membrane // integral to membrane // plasma membrane // integral to membrane // integral to membrane // plasma membrane // plasma membrane // integral to membrane	inferred from electronic annotation // inferred from electronic annotation // inferred from electronic annotation // inferred from electronic annotation // --- // --- // inferred from electronic annotation // inferred from electronic annotation	GO:0004872 // GO:0004984 // GO:0004872 // GO:0004984 // GO:0004872 // GO:0004984 // GO:0004872 // GO:0004984	receptor activity // olfactory receptor activity // receptor activity // olfactory receptor activity // receptor activity // olfactory receptor activity // receptor activity // olfactory receptor activity	inferred from electronic annotation // inferred from electronic annotation // inferred from electronic annotation // inferred from electronic annotation // --- // --- // inferred from electronic annotation // inferred from electronic annotation	---	---	---	---	---	1	main
16966135	1.37672	0.934197	1.79681	1.12973	1.24266	0.933821	0.888181	1.46043	1.54866	---	---	---	---	---	---	chr4	+	39443285	39443384	---	---	---	---	---	---	---	---	---	---	---	---	---	---	3	---
17121838	0.963171	1.2456	0.947211	1.06725	0.823338	0.925145	0.888271	1.03564	0.928863	---	---	---	---	---	---	chrU	+	1	938	---	---	---	---	---	---	---	---	---	---	---	---	---	---	3	---
16951043	1.11893	1.06545	0.917213	1.17844	1.00982	1.09222	0.888493	0.77479	1.37065	---	---	---	---	---	---	chr3	-	14431283	14432524	---	---	---	---	---	---	---	---	---	---	---	---	---	---	1	---
16871256	0.927399	1.41695	1.06563	1.22251	0.793739	0.7789	0.88895	0.979407	0.857376	RPS4XP21 // RPS4P21	ribosomal protein S4X pseudogene 21 // ribosomal protein S4X pseudogene 21	ENST00000334591	ENSEMBL	30 kDa protein gene:ENSG00000186008	FALSE	chr19	-	34583379	34584249	GO:0006412	translation	---	GO:0005622 // GO:0005840	intracellular // ribosome	--- // ---	GO:0003735	structural constituent of ribosome	---	---	---	---	---	---	3	main
16696357	0.798375	0.746481	1.01534	1.19739	0.860237	0.641461	0.889062	0.807441	1.00699	---	---	---	---	---	---	chr1	-	171223045	171223161	---	---	---	---	---	---	---	---	---	---	---	---	---	---	1	---
17071315	0.93438	1.05478	0.967231	1.09402	0.835125	1.0049	0.889648	1.08395	0.835125	---	---	ENST00000420417	ENSEMBL	cdna:known chromosome:GRCh37:8:99973656:99980512:1 gene:ENSG00000229625	FALSE	chr8	+	99973656	99980512	---	---	---	---	---	---	---	---	---	---	---	---	---	---	1	main
17084321	1.27359	1.44867	1.45069	1.56249	1.51262	1.0303	0.889668	0.840392	1.19421	ANKRD18B // ANKRD18B	ankyrin repeat domain 18B // ankyrin repeat domain 18B	ENST00000357927	ENSEMBL	Ankyrin repeat domain 18B gene:ENSG00000230453	FALSE	chr9	+	33524392	33573007	---	---	---	---	---	---	---	---	---	---	---	---	---	---	1	main
16902355	0.864854	1.20145	0.886656	1.0348	0.807032	0.908302	0.889768	0.710681	1.01354	---	---	---	---	---	---	chr2	-	122463543	122463633	---	---	---	---	---	---	---	---	---	---	---	---	---	---	3	---
16788699	1.00444	1.2376	1.12764	1.01688	0.739282	0.845663	0.889796	1.0802	0.671557	SNORD114-29	small nucleolar RNA, C/D box 114-29	NR_003222	RefSeq	Homo sapiens small nucleolar RNA, C/D box 114-29 (SNORD114-29), small nucleolar RNA.	FALSE	chr14	+	101456428	101456497	---	---	---	---	---	---	---	---	---	---	---	---	---	---	1	main
17095497	0.780261	0.906354	0.743646	0.542637	0.981352	0.978777	0.889869	0.793507	0.590914	---	---	---	---	---	---	chr9	-	89037853	89038043	---	---	---	---	---	---	---	---	---	---	---	---	---	---	3	---
17001249	1.38964	1.86407	1.19436	1.00373	1.29047	1.44517	0.89	1.09968	1.12147	---	---	ENST00000508845	ENSEMBL	cdna:known chromosome:GRCh37:5:145755154:145755782:-1 gene:ENSG00000250025	FALSE	chr5	-	145755154	145755782	---	---	---	---	---	---	---	---	---	---	---	---	---	---	1	main
16754833	1.2031	0.955985	1.37308	1.31112	1.00896	0.826868	0.890044	1.27502	1.21197	---	---	---	---	---	---	chr12	+	83565369	83566519	---	---	---	---	---	---	---	---	---	---	---	---	---	---	1	---
17071813	1.0225	0.658905	1.36296	0.91389	1.0579	1.17446	0.890047	0.804334	1.10671	---	---	---	---	---	---	chr8	+	108896722	108896839	---	---	---	---	---	---	---	---	---	---	---	---	---	---	3	---
16668770	1.04198	0.867508	1.08547	0.89406	0.911955	0.812952	0.89008	0.777165	0.718849	---	---	---	---	---	---	chr1	+	112913626	112913729	---	---	---	---	---	---	---	---	---	---	---	---	---	---	3	---
16664464	0.732661	0.780644	0.733939	0.888927	0.861734	0.569678	0.890105	0.461915	0.588847	---	---	---	---	---	---	chr1	+	47968176	47968311	---	---	---	---	---	---	---	---	---	---	---	---	---	---	3	---
17123450	1.50518	1.88132	1.49391	1.42492	1.53783	1.41269	0.890661	1.59088	1.4968	---	---	---	---	---	---	chrU	+	1	452	---	---	---	---	---	---	---	---	---	---	---	---	---	---	3	---
16782118	0.743563	0.784543	0.843431	1.01387	1.00565	0.684299	0.891158	0.751409	0.691194	---	---	ENST00000390535	ENSEMBL	cdna:novel chromosome:GRCh37:14:23013015:23013080:1 gene:ENSG00000211887	FALSE	chr14	+	23013015	23013080	---	---	---	---	---	---	---	---	---	---	---	---	---	---	1	main
16727800	1.04005	0.932445	1.01386	1.17271	1.12692	0.908416	0.891172	1.02791	1.12503	---	---	ENST00000364814	ENSEMBL	ncrna:misc_RNA chromosome:GRCh37:11:67129885:67130179:1 gene:ENSG00000201684	FALSE	chr11	+	67129885	67130179	---	---	---	---	---	---	---	---	---	---	---	---	---	---	1	main
16897617	0.684673	1.1338	0.930413	1.44587	0.905083	0.905083	0.891836	1.12615	1.00744	---	---	---	---	---	---	chr2	-	54394081	54394144	---	---	---	---	---	---	---	---	---	---	---	---	---	---	3	---
17096803	0.971331	1.2353	1.06881	0.806569	0.756511	0.682517	0.892047	0.722669	0.787493	---	---	---	---	---	---	chr9	-	109606030	109606147	---	---	---	---	---	---	---	---	---	---	---	---	---	---	1	---
17124414	1.07941	1.09224	1.2126	1.02389	1.01802	0.89224	0.89224	0.908014	0.833222	---	---	---	---	---	---	chrU	+	1	1125	---	---	---	---	---	---	---	---	---	---	---	---	---	---	1	---
16777378	0.749732	1.30231	1.606	1.08234	0.521228	0.715273	0.892474	0.80023	0.848837	---	---	---	---	---	---	chr13	-	23551994	23552136	---	---	---	---	---	---	---	---	---	---	---	---	---	---	1	---
16857942	0.771876	0.923231	0.959342	1.11019	1.2715	0.869421	0.892649	0.801892	0.968528	MBD3L1 // MBD3L1 // MBD3L1	methyl-CpG binding domain protein 3-like 1 // methyl-CpG binding domain protein 3-like 1 // methyl-CpG binding domain protein 3-like 1	NM_145208 // ENST00000305625 // BC112058	RefSeq // ENSEMBL // GenBank	Homo sapiens methyl-CpG binding domain protein 3-like 1 (MBD3L1), mRNA. // Methyl-CpG-binding domain protein 3-like 1 gene:ENSG00000170948 // Homo sapiens methyl-CpG binding domain protein 3-like 1, mRNA (cDNA clone MGC:138263 IMAGE:8327526), complete cds.	FALSE // FALSE // FALSE	chr19	+	8953269	8954016	GO:0045449 // GO:0045449 // GO:0045449 // GO:0045449	regulation of transcription // regulation of transcription // regulation of transcription // regulation of transcription	inferred from electronic annotation // inferred from electronic annotation // --- // inferred from electronic annotation	GO:0005634 // GO:0005634 // GO:0005634 // GO:0005634	nucleus // nucleus // nucleus // nucleus	inferred from electronic annotation // inferred from electronic annotation // --- // inferred from electronic annotation	---	---	---	---	---	---	---	---	1	main
16652337	1.19278	1.82416	1.28401	0.743657	0.886157	0.721352	0.892704	0.666057	0.712463	---	---	---	---	---	---	---	---	0	0	---	---	---	---	---	---	---	---	---	---	---	---	---	---	---	normgene->intron
16837697	0.748798	0.861755	1.06418	0.734276	0.906388	0.815897	0.892831	1.01767	0.713097	---	---	---	---	---	---	chr17	+	73027192	73027281	---	---	---	---	---	---	---	---	---	---	---	---	---	---	3	---
16734838	0.772912	1.21176	0.922209	0.938942	1.04799	0.96533	0.893222	0.86683	0.958439	---	---	AY034472	GenBank	Homo sapiens clone BGL4 mRNA sequence.	FALSE	chr11	-	5245678	5245869	---	---	---	---	---	---	---	---	---	---	---	---	---	---	1	main
17095410	0.724785	1.16799	0.975314	1.07599	0.8754	0.975074	0.893328	0.605646	0.974947	---	---	TCONS_l2_00029436-XLOC_l2_015260 // TCONS_l2_00029435-XLOC_l2_015260	Broad TUCP // Broad TUCP	linc-AGTPBP1-1 chr9:-:88379624-88380205 // linc-AGTPBP1-1 chr9:-:88370999-88380137	FALSE // FALSE	chr9	-	88370957	88380027	---	---	---	---	---	---	---	---	---	---	---	---	---	---	3	main
16951444	0.820636	0.921523	0.762047	0.698562	0.901154	0.835086	0.893675	0.693183	0.842262	---	---	---	---	---	---	chr3	-	18996435	18996541	---	---	---	---	---	---	---	---	---	---	---	---	---	---	1	---
16951859	1.07042	1.20457	1.1503	1.17803	1.04379	1.27415	0.894067	1.37787	1.46757	---	---	TCONS_00005754-XLOC_003075 // TCONS_00006465-XLOC_003075	Rinn lincRNAs // Rinn lincRNAs	linc-AZI2-2 chr3:-:30566481-30567705 // linc-AZI2-2 chr3:-:30553386-30567941	FALSE // FALSE	chr3	-	30553387	30567941	---	---	---	---	---	---	---	---	---	---	---	---	---	---	1	main
16692589	1.17995	0.995789	0.829065	1.10726	0.804092	0.617903	0.894294	0.737517	0.670987	---	---	---	---	---	---	chr1	-	149514090	149514256	---	---	---	---	---	---	---	---	---	---	---	---	---	---	3	---
17045029	0.864882	0.921523	1.10849	0.901868	0.770523	0.733254	0.894297	0.839047	0.902665	---	---	ENST00000434504	ENSEMBL	cdna:novel chromosome:GRCh37:7:33055671:33056504:1 gene:ENSG00000237059	FALSE	chr7	+	33055671	33056504	---	---	---	---	---	---	---	---	---	---	---	---	---	---	1	main
16907025	1.21992	0.894607	1.4445	1.06588	0.981699	1.09963	0.894607	1.00981	0.980524	---	---	TCONS_00003476-XLOC_002448 // TCONS_00003475-XLOC_002448	Rinn lincRNAs // Rinn lincRNAs	linc-BOLL-3 chr2:-:199055687-199056241 // linc-BOLL-3 chr2:-:199052525-199056245	FALSE // FALSE	chr2	-	199052526	199056245	---	---	---	---	---	---	---	---	---	---	---	---	---	---	1	main
17013771	1.11092	1.19799	1.78429	1.28657	1.30169	0.973417	0.89464	1.31676	1.43607	---	---	---	---	---	---	chr6	+	151522476	151522579	---	---	---	---	---	---	---	---	---	---	---	---	---	---	3	---
16780834	0.876436	1.19995	0.93333	1.10849	0.672999	0.890887	0.894753	0.954037	1.09141	---	---	TCONS_00022101-XLOC_010712	Rinn lincRNAs	linc-SLC10A2-5 chr13:-:105599343-105607681	FALSE	chr13	-	105599344	105607681	---	---	---	---	---	---	---	---	---	---	---	---	---	---	1	main
AFFX-BkGr-GC09_st	0.892708	0.986607	0.965122	0.941634	0.889564	0.831591	0.895622	0.899331	0.824953
16997799	1.20008	0.955155	1.00693	1.22294	1.17397	0.914407	0.895773	0.979322	1.00913	---	---	ENST00000513899	ENSEMBL	cdna:novel chromosome:GRCh37:5:82837296:82877139:-1 gene:ENSG00000249835	FALSE	chr5	-	82837296	82877139	---	---	---	---	---	---	---	---	---	---	---	---	---	---	1	main
17114316	0.903518	1.09231	1.28461	0.917707	0.899018	0.960642	0.895881	0.960726	0.875286	MIR106A	microRNA 106a	NR_029523 // hsa-mir-106a	RefSeq // miRBase Micro RNA Database	Homo sapiens microRNA 106a (MIR106A), microRNA. // MI0000113 Homo sapiens miR-106a stem-loop	FALSE // FALSE	chrX	-	133304228	133304308	---	---	---	---	---	---	---	---	---	---	---	---	---	---	1	main
16974175	1.06951	1.45877	1.61357	0.960881	1.27523	1.01945	0.896282	0.863053	0.617861	---	---	---	---	---	---	chr4	-	8007028	8007108	---	---	---	---	---	---	---	---	---	---	---	---	---	---	1	---
16980677	0.767132	0.98967	0.988358	0.602929	0.690748	0.773715	0.896657	0.894866	0.745125	---	---	ENST00000517268	ENSEMBL	ncrna:rRNA chromosome:GRCh37:4:152892649:152892765:-1 gene:ENSG00000253077	FALSE	chr4	-	152892649	152892765	---	---	---	---	---	---	---	---	---	---	---	---	---	---	3	main
16970022	1.14698	1.11393	1.10307	1.30478	1.01696	1.11586	0.897214	1.07422	0.903635	---	---	TCONS_00008203-XLOC_003657	Rinn lincRNAs	linc-NDST3-4 chr4:+:117274142-117276371	FALSE	chr4	+	117274143	117276371	---	---	---	---	---	---	---	---	---	---	---	---	---	---	1	main
16797121	1.06363	1.24528	1.16836	1.11072	1.00219	0.817092	0.897395	0.817092	0.853015	---	---	---	---	---	---	chr14	-	104583755	104583840	---	---	---	---	---	---	---	---	---	---	---	---	---	---	1	---
16709361	1.0518	1.77464	1.24582	1.18755	1.45858	1.58478	0.897438	1.4361	1.25631	---	---	---	---	---	---	chr10	+	115113184	115113243	---	---	---	---	---	---	---	---	---	---	---	---	---	---	3	---
16654179	0.768632	1.12207	1.62048	1.05703	1.84636	0.908293	0.897447	1.17805	0.812317	---	---	---	---	---	---	---	---	0	0	---	---	---	---	---	---	---	---	---	---	---	---	---	---	---	normgene->intron
16779144	0.773362	1.23497	1.35004	1.30975	0.946399	0.913773	0.897511	0.603215	0.647545	---	---	---	---	---	---	chr13	-	50463770	50463864	---	---	---	---	---	---	---	---	---	---	---	---	---	---	3	---
17036113	1.09916	0.842651	1.36296	1.24712	1.11241	0.967531	0.8978	1.2286	0.927516	---	---	---	---	---	---	chr6_mcf_hap5	-	644521	721054	---	---	---	---	---	---	---	---	---	---	---	---	---	---	3	---
17075534	1.16626	0.921523	0.906773	1.07445	0.736754	0.784471	0.897895	1.26097	1.12823	---	---	---	---	---	---	chr8	-	23457539	23457651	---	---	---	---	---	---	---	---	---	---	---	---	---	---	1	---
16792917	0.750025	1.17682	1.15326	0.897964	0.755777	1.03117	0.897964	0.75405	0.934522	---	---	---	---	---	---	chr14	-	51720651	51720741	---	---	---	---	---	---	---	---	---	---	---	---	---	---	3	---
16883459	0.571326	0.882123	1.06909	0.736522	0.790456	0.757276	0.897984	0.760784	0.753936	---	---	---	---	---	---	chr2	+	100136565	100136694	---	---	---	---	---	---	---	---	---	---	---	---	---	---	3	---
16942715	0.565639	1.29004	0.954082	0.577808	0.881885	1.10077	0.898051	0.899607	0.762243	---	---	ENST00000408675	ENSEMBL	ncrna:miRNA chromosome:GRCh37:3:75598948:75599096:1 gene:ENSG00000221602	FALSE	chr3	+	75598948	75599096	---	---	---	---	---	---	---	---	---	---	---	---	---	---	3	main
17120462	1.07185	0.798516	1.21485	1.22362	0.862003	1.0733	0.898069	0.949834	0.945466	---	---	---	---	---	---	chrU	+	1	475	---	---	---	---	---	---	---	---	---	---	---	---	---	---	1	---
16855671	0.711763	0.988625	1.23307	0.944365	1.01665	0.790639	0.898166	0.867286	1.05245	---	---	---	---	---	---	chr18	-	60398459	60398565	---	---	---	---	---	---	---	---	---	---	---	---	---	---	3	---
16836767	1.29035	1.01343	0.899936	1.69679	0.850992	1.37941	0.898203	0.873054	0.791345	---	---	---	---	---	---	chr17	+	60199681	60199782	---	---	---	---	---	---	---	---	---	---	---	---	---	---	3	---
16853410	0.995358	1.45103	1.10031	1.54722	0.724378	1.19907	0.898406	1.02138	0.778304	---	---	---	---	---	---	chr18	-	586517	586850	---	---	---	---	---	---	---	---	---	---	---	---	---	---	1	---
16702602	0.77756	0.83219	1.45688	1.00086	1.02959	1.32442	0.898618	1.02959	0.852205	---	---	TCONS_00017790-XLOC_008395	Rinn lincRNAs	linc-PRPF18-2 chr10:+:13457201-13465133	FALSE	chr10	+	13457202	13465133	---	---	---	---	---	---	---	---	---	---	---	---	---	---	1	main
16977151	0.701595	1.56785	1.23354	1.04658	1.1384	0.791112	0.898639	1.14351	0.744501	---	---	---	---	---	---	chr4	-	77453375	77453480	---	---	---	---	---	---	---	---	---	---	---	---	---	---	3	---
16792951	0.829967	1.16447	0.847672	0.884082	0.822074	0.841476	0.898702	0.722007	0.700862	---	---	---	---	---	---	chr14	-	52449238	52453937	---	---	---	---	---	---	---	---	---	---	---	---	---	---	1	---
16699517	1.21165	1.32509	1.38538	1.16943	0.985143	1.01473	0.89882	0.881971	0.996594	---	---	ENST00000446040	ENSEMBL	cdna:known chromosome:GRCh37:1:220835813:220836458:-1 gene:ENSG00000225782	FALSE	chr1	-	220835813	220836458	---	---	---	---	---	---	---	---	---	---	---	---	---	---	1	main
16879065	0.797376	0.921523	0.765242	1.75145	0.958944	0.55885	0.898971	0.739911	0.604639	---	---	---	---	---	---	chr2	+	35696671	35696774	---	---	---	---	---	---	---	---	---	---	---	---	---	---	3	---
16779525	0.893691	0.842485	1.03227	1.06145	0.522178	0.646682	0.899084	0.743186	0.878567	MIR1297	microRNA 1297	NR_031628 // hsa-mir-1297	RefSeq // miRBase Micro RNA Database	Homo sapiens microRNA 1297 (MIR1297), microRNA. // MI0006358 Homo sapiens miR-1297 stem-loop	FALSE // FALSE	chr13	-	54886107	54886183	---	---	---	---	---	---	---	---	---	---	---	---	---	---	1	main
16891562	0.813415	0.775312	1.18019	1.33954	0.795293	0.958236	0.899488	0.8304	0.697506	---	---	---	---	---	---	chr2	+	223363010	223363117	---	---	---	---	---	---	---	---	---	---	---	---	---	---	3	---
16743612	0.998921	0.921523	0.835243	0.816658	0.944272	0.873403	0.900013	1.16156	0.938996	---	---	hsa-mir-3920	miRBase Micro RNA Database	MI0016427 Homo sapiens miR-3920 stem-loop	FALSE	chr11	-	101390551	101390636	---	---	---	---	---	---	---	---	---	---	---	---	---	---	1	main
17056807	0.792764	1.27408	0.91994	1.05225	1.00828	1.37486	0.900052	1.2391	0.893025	TRGC2 // TARP // TRGC2 // TRGC2	T cell receptor gamma constant 2 // TCR gamma alternate reading frame protein // T cell receptor gamma constant 2 // T cell receptor gamma constant 2	BC039116 // Y00790 // ENST00000436911 // M33127	GenBank // GenBank // ENSEMBL // GenBank	Homo sapiens T cell receptor gamma constant 2, mRNA (cDNA clone IMAGE:4829750). // Human mRNA for T-cell receptor gamma-chain. // T-cell receptor gamma-2 chain C region gene:ENSG00000227191 // Human T-cell receptor gamma-chain mRNA, exon 2.	FALSE // FALSE // FALSE // FALSE	chr7	-	38279181	38289173	GO:0006955 // GO:0006955 // GO:0006955	immune response // immune response // immune response	non-traceable author statement // non-traceable author statement // ---	GO:0005887 // GO:0016020 // GO:0005887 // GO:0016020 // GO:0005887 // GO:0016020	integral to plasma membrane // membrane // integral to plasma membrane // membrane // integral to plasma membrane // membrane	non-traceable author statement // inferred from electronic annotation // non-traceable author statement // inferred from electronic annotation // --- // ---	GO:0004888 // GO:0004888 // GO:0004888	transmembrane receptor activity // transmembrane receptor activity // transmembrane receptor activity	non-traceable author statement // non-traceable author statement // ---	---	---	---	---	---	1	main
16967680	1.11701	0.939049	1.01224	1.04687	0.924937	0.627154	0.900147	0.813735	0.892139	---	---	ENST00000517146	ENSEMBL	ncrna:snRNA chromosome:GRCh37:4:73830895:73831020:1 gene:ENSG00000252955	FALSE	chr4	+	73830895	73831020	---	---	---	---	---	---	---	---	---	---	---	---	---	---	1	main
16898443	1.19127	1.22622	1.38565	1.02336	0.799911	1.21955	0.900204	1.06278	0.961041	---	---	ENST00000410659	ENSEMBL	ncrna:miRNA chromosome:GRCh37:2:66466632:66466786:-1 gene:ENSG00000222591	FALSE	chr2	-	66466632	66466786	---	---	---	---	---	---	---	---	---	---	---	---	---	---	1	main
17070485	0.900212	1.21419	1.17245	1.19799	0.868522	0.802785	0.900212	0.8416	0.849463	---	---	ENST00000518266	ENSEMBL	cdna:novel chromosome:GRCh37:8:86901752:86963312:1 gene:ENSG00000253154	FALSE	chr8	+	86851934	86963312	---	---	---	---	---	---	---	---	---	---	---	---	---	---	1	main
17078602	0.969394	1.06646	1.12728	1.23823	1.17864	1.20725	0.900873	1.187	1.03046	FABP12 // FABP12 // FABP12 // FABP12 // FABP12	fatty acid binding protein 12 // fatty acid binding protein 12 // fatty acid binding protein 12 // fatty acid binding protein 12 // fatty acid binding protein 12	NM_001105281 // ENST00000360464 // BC146973 // ENST00000519696	RefSeq // ENSEMBL // GenBank // ENSEMBL	Homo sapiens fatty acid binding protein 12 (FABP12), mRNA. // Fatty acid-binding protein 12 gene:ENSG00000197416 // Homo sapiens fatty acid binding protein 12, mRNA (cDNA clone MGC:182076 IMAGE:9056901), complete cds. // cdna:known chromosome:GRCh37:8:82437216:82443503:-1 gene:ENSG00000197416	FALSE // FALSE // FALSE // FALSE	chr8	-	82437216	82443613	---	---	---	---	---	---	GO:0005215 // GO:0008289 // GO:0005215 // GO:0008289 // GO:0008289 // GO:0005215 // GO:0005488 // GO:0005215 // GO:0008289 // GO:0005488	transporter activity // lipid binding // transporter activity // lipid binding // lipid binding // transporter activity // binding // transporter activity // lipid binding // binding	inferred from electronic annotation // inferred from electronic annotation // inferred from electronic annotation // inferred from electronic annotation // --- // --- // --- // inferred from electronic annotation // inferred from electronic annotation // ---	---	---	---	---	---	1	main
16773103	0.911133	0.887952	1.20789	1.26418	0.821749	0.793607	0.901135	0.821749	0.873961	---	---	ENST00000517285	ENSEMBL	ncrna:snoRNA chromosome:GRCh37:13:23377284:23377363:1 gene:ENSG00000253094	FALSE	chr13	+	23377284	23377363	---	---	---	---	---	---	---	---	---	---	---	---	---	---	1	main
16788574	0.833899	1.00442	0.962666	0.676279	0.676523	0.891126	0.901314	1.06407	0.720267	SNORD113-2	small nucleolar RNA, C/D box 113-2	NR_003230	RefSeq	Homo sapiens small nucleolar RNA, C/D box 113-2 (SNORD113-2), small nucleolar RNA.	FALSE	chr14	+	101393679	101393750	---	---	---	---	---	---	---	---	---	---	---	---	---	---	1	main
16761457	0.7937	1.2985	1.28866	1.09451	1.19141	1.21307	0.901658	0.979014	1.20518	TAS2R8 // TAS2R8 // TAS2R8	taste receptor, type 2, member 8 // taste receptor, type 2, member 8 // taste receptor, type 2, member 8	NM_023918 // ENST00000240615 // BC098353	RefSeq // ENSEMBL // GenBank	Homo sapiens taste receptor, type 2, member 8 (TAS2R8), mRNA. // Taste receptor type 2 member 8 gene:ENSG00000121314 // Homo sapiens taste receptor, type 2, member 8, mRNA (cDNA clone MGC:119934 IMAGE:40015727), complete cds.	FALSE // FALSE // FALSE	chr12	-	10958650	10959892	GO:0008150 // GO:0050896 // GO:0050909 // GO:0008150 // GO:0050896 // GO:0050909 // GO:0050896 // GO:0050909 // GO:0008150 // GO:0007186 // GO:0008150 // GO:0050896 // GO:0050909	biological_process // response to stimulus // sensory perception of taste // biological_process // response to stimulus // sensory perception of taste // response to stimulus // sensory perception of taste // biological_process // G-protein coupled receptor protein signaling pathway // biological_process // response to stimulus // sensory perception of taste	no biological data available // inferred from electronic annotation // inferred from electronic annotation // no biological data available // inferred from electronic annotation // inferred from electronic annotation // --- // --- // --- // --- // no biological data available // inferred from electronic annotation // inferred from electronic annotation	GO:0016020 // GO:0016021 // GO:0016020 // GO:0016021 // GO:0016020 // GO:0016021 // GO:0016020 // GO:0016021	membrane // integral to membrane // membrane // integral to membrane // membrane // integral to membrane // membrane // integral to membrane	inferred from electronic annotation // non-traceable author statement // inferred from electronic annotation // non-traceable author statement // --- // --- // inferred from electronic annotation // non-traceable author statement	GO:0004872 // GO:0008527 // GO:0004872 // GO:0008527 // GO:0008527 // GO:0004872 // GO:0004930 // GO:0004872 // GO:0008527	receptor activity // taste receptor activity // receptor activity // taste receptor activity // taste receptor activity // receptor activity // G-protein coupled receptor activity // receptor activity // taste receptor activity	inferred from electronic annotation // traceable author statement // inferred from electronic annotation // traceable author statement // --- // --- // --- // inferred from electronic annotation // traceable author statement	---	---	---	---	---	1	main
16762364	1.28503	0.90585	1.19506	0.903649	1.19995	0.869783	0.901849	0.942699	0.794613	---	---	---	---	---	---	chr12	-	25160915	25161005	---	---	---	---	---	---	---	---	---	---	---	---	---	---	3	---
17123492	0.773584	0.96608	1.07468	1.00193	0.995247	1.07413	0.901882	0.786706	0.837475	---	---	---	---	---	---	chrU	+	1	345	---	---	---	---	---	---	---	---	---	---	---	---	---	---	1	---
17125332	1.12026	1.32461	1.11338	1.45787	1.15362	1.23129	0.902177	1.47351	1.03275	---	---	---	---	---	---	chrU	+	1	220	---	---	---	---	---	---	---	---	---	---	---	---	---	---	1	---
17121632	1.26503	1.53942	1.62485	1.45715	0.931575	0.978023	0.902409	1.71195	0.969952	---	---	---	---	---	---	chrU	+	1	582	---	---	---	---	---	---	---	---	---	---	---	---	---	---	1	---
17109857	0.87081	0.974697	1.71389	1.16298	0.87081	0.521182	0.902615	0.692303	0.671678	---	---	---	---	---	---	chrX	-	25224487	25224577	---	---	---	---	---	---	---	---	---	---	---	---	---	---	3	---
16957013	0.589315	0.646276	1.27456	1.03166	1.08472	0.883115	0.902685	0.883293	0.78741	---	---	TCONS_00006570-XLOC_003197	Rinn lincRNAs	linc-CBLB-12 chr3:-:105592595-105599421	FALSE	chr3	-	105592596	105599421	---	---	---	---	---	---	---	---	---	---	---	---	---	---	1	main
16715707	1.62657	1.51738	1.38995	1.08238	1.08262	1.14297	0.902874	1.15192	1.19371	---	---	ENST00000452836	ENSEMBL	cdna:novel chromosome:GRCh37:10:75855924:75862185:-1 gene:ENSG00000228726	FALSE	chr10	-	75855924	75862185	---	---	---	---	---	---	---	---	---	---	---	---	---	---	1	main
17020744	0.906084	0.964312	0.915049	1.20074	0.927551	0.844221	0.902918	1.11986	1.03224	KHDC1 // KHDC1 // KHDC1 // KHDC1	KH homology domain containing 1 // KH homology domain containing 1 // KH homology domain containing 1 // KH homology domain containing 1	ENST00000370385 // AK054891 // ENST00000423730 // ENST00000424313	ENSEMBL // GenBank // ENSEMBL // ENSEMBL	Isoform 3 of KH homology domain-containing protein 1 gene:ENSG00000135314 // Homo sapiens cDNA FLJ30329 fis, clone BRACE2007201. // cdna:known chromosome:GRCh37:6:73918593:73972919:-1 gene:ENSG00000135314 // cdna:known chromosome:GRCh37:6:73918593:73972919:-1 gene:ENSG00000135314	FALSE // FALSE // FALSE // FALSE	chr6	-	73918593	73918973	---	---	---	GO:0016020 // GO:0016021	membrane // integral to membrane	inferred from electronic annotation // inferred from electronic annotation	GO:0003723	RNA binding	inferred from electronic annotation	---	---	---	---	---	1	main
16836866	1.16692	1.65954	1.05681	1.02924	0.963675	0.861095	0.903233	0.953437	0.989005	---	---	---	---	---	---	chr17	+	61021576	61021673	---	---	---	---	---	---	---	---	---	---	---	---	---	---	1	---
16991008	1.35893	1.18967	1.35893	1.59871	0.93519	1.02689	0.903258	0.917091	0.973842	---	---	---	---	---	---	chr5	+	149112388	149112453	---	---	---	---	---	---	---	---	---	---	---	---	---	---	1	---
16705024	0.919839	1.10424	0.96599	0.975373	1.11878	0.697154	0.903353	0.893126	0.912123	---	---	---	---	---	---	chr10	+	55217957	55218048	---	---	---	---	---	---	---	---	---	---	---	---	---	---	1	---
16800748	1.2149	1.10849	1.16888	1.01724	0.97122	0.954802	0.903628	0.855771	1.00002	---	---	---	---	---	---	chr15	+	47564794	47565086	---	---	---	---	---	---	---	---	---	---	---	---	---	---	1	---
17114772	0.979695	1.0221	0.698482	0.774458	0.981902	0.916619	0.903835	1.04043	0.814883	MIR891B	microRNA 891b	NR_030590 // hsa-mir-891b	RefSeq // miRBase Micro RNA Database	Homo sapiens microRNA 891b (MIR891B), microRNA. // MI0005534 Homo sapiens miR-891b stem-loop	FALSE // FALSE	chrX	-	145082571	145082649	---	---	---	---	---	---	---	---	---	---	---	---	---	---	1	main
17100993	1.29189	1.05898	1.32487	0.999685	1.17997	1.49474	0.903958	0.839731	0.961222	---	---	---	---	---	---	chrUn	-	11451	11589	---	---	---	---	---	---	---	---	---	---	---	---	---	---	3	---
17114308	1.28872	1.09094	1.31132	1.0216	0.902165	1.03588	0.903977	1.20265	1.04425	MIR92A2	microRNA 92a-2	NR_029509 // hsa-mir-92a-2	RefSeq // miRBase Micro RNA Database	Homo sapiens microRNA 92a-2 (MIR92A2), microRNA. // MI0000094 Homo sapiens miR-92a-2 stem-loop	FALSE // FALSE	chrX	-	133303568	133303642	---	---	---	---	---	---	---	---	---	---	---	---	---	---	1	main
16972369	1.19334	1.08556	1.15794	0.986362	0.999808	0.900977	0.903979	1.01312	1.06818	---	---	---	---	---	---	chr4	+	172207154	172209571	---	---	---	---	---	---	---	---	---	---	---	---	---	---	1	---
16997835	1.23902	0.994102	1.24858	1.31494	1.01377	0.914599	0.904114	1.13949	1.0391	---	---	ENST00000510049	ENSEMBL	cdna:novel chromosome:GRCh37:5:84508776:84509432:-1 gene:ENSG00000249792	FALSE	chr5	-	84508776	84509432	---	---	---	---	---	---	---	---	---	---	---	---	---	---	1	main
16798331	0.748601	0.857659	0.470389	0.97402	0.793292	0.734704	0.90414	0.886388	0.847498	SNORD115-15	small nucleolar RNA, C/D box 115-15	NR_003307	RefSeq	Homo sapiens small nucleolar RNA, C/D box 115-15 (SNORD115-15), small nucleolar RNA.	FALSE	chr15	+	25442723	25442803	---	---	---	---	---	---	---	---	---	---	---	---	---	---	3	main
16984528	1.01441	0.757771	0.8648	0.944286	1.07639	1.11735	0.904333	1.20344	1.2969	---	---	---	---	---	---	chr5	+	43874469	43886730	---	---	---	---	---	---	---	---	---	---	---	---	---	---	1	---
16976014	0.763498	0.779476	1.05976	0.750472	1.1518	0.791608	0.904389	0.876479	0.691387	---	---	---	---	---	---	chr4	-	54989267	54989371	---	---	---	---	---	---	---	---	---	---	---	---	---	---	3	---
16798307	0.645638	0.783692	0.821075	0.970655	0.675419	0.892969	0.904523	0.802917	0.979151	SNORD115-14	small nucleolar RNA, C/D box 115-14	NR_003306	RefSeq	Homo sapiens small nucleolar RNA, C/D box 115-14 (SNORD115-14), small nucleolar RNA.	FALSE	chr15	+	25440068	25440148	---	---	---	---	---	---	---	---	---	---	---	---	---	---	3	main
16711515	1.48884	1.01884	1.10849	1.10796	0.964644	0.895771	0.905183	1.10849	1.13318	---	---	ENST00000516113	ENSEMBL	ncrna:snoRNA chromosome:GRCh37:10:6059017:6059157:-1 gene:ENSG00000251922	FALSE	chr10	-	6059017	6059157	---	---	---	---	---	---	---	---	---	---	---	---	---	---	1	main
16902601	1.08231	0.922488	1.04613	0.677752	0.713331	1.00476	0.905206	0.737907	0.849463	---	---	---	---	---	---	chr2	-	128587321	128587426	---	---	---	---	---	---	---	---	---	---	---	---	---	---	1	---
16831334	0.713197	1.00163	0.950403	1.29992	0.922409	1.04839	0.905671	0.678533	0.668561	---	---	---	---	---	---	chr17	+	15214662	15214768	---	---	---	---	---	---	---	---	---	---	---	---	---	---	3	---
16712355	0.998251	0.946343	1.1142	1.5554	1.33315	0.890724	0.905962	1.18522	1.1142	---	---	---	---	---	---	chr10	-	19922612	19922741	---	---	---	---	---	---	---	---	---	---	---	---	---	---	1	---
16983445	1.07798	1.21952	1.53539	1.04639	0.777092	0.96075	0.906064	1.50649	1.28826	---	---	ENST00000517284	ENSEMBL	ncrna:rRNA chromosome:GRCh37:5:16854103:16854223:1 gene:ENSG00000253093	FALSE	chr5	+	16854103	16854223	---	---	---	---	---	---	---	---	---	---	---	---	---	---	1	main
16652473	1.25816	0.713279	1.60752	0.625403	1.54324	2.20383	0.906397	1.46253	1.1929	---	---	---	---	---	---	---	---	0	0	---	---	---	---	---	---	---	---	---	---	---	---	---	---	---	normgene->intron
17016007	0.958766	1.01573	1.0413	0.78682	0.820661	0.599857	0.906556	0.933156	0.575272	---	---	---	---	---	---	chr6	-	18273396	18273497	---	---	---	---	---	---	---	---	---	---	---	---	---	---	1	---
16966485	0.88753	1.05848	1.37066	1.2958	1.2452	1.05168	0.906559	1.13409	1.16443	---	---	TCONS_00008064-XLOC_003531	Rinn lincRNAs	linc-GABRB1-1 chr4:+:45194850-45197494	FALSE	chr4	+	45194851	45197494	---	---	---	---	---	---	---	---	---	---	---	---	---	---	1	main
16945680	0.809657	1.0939	1.0939	1.23494	0.82066	0.921523	0.90694	0.936106	0.83488	---	---	---	---	---	---	chr3	+	131999462	131999522	---	---	---	---	---	---	---	---	---	---	---	---	---	---	3	---
16976027	1.26377	1.73876	1.67191	1.52979	1.38709	1.61312	0.906943	1.06641	0.833113	---	---	---	---	---	---	chr4	-	55898132	55898238	---	---	---	---	---	---	---	---	---	---	---	---	---	---	1	---
16975035	0.907092	1.15806	0.95635	0.9711	0.870238	0.97332	0.907092	0.875462	0.849463	---	---	---	---	---	---	chr4	-	27224941	27225049	---	---	---	---	---	---	---	---	---	---	---	---	---	---	1	---
16718464	0.978342	1.08526	1.75287	1.2058	1.03219	1.19408	0.907251	1.16222	1.06739	---	---	ENST00000449782	ENSEMBL	cdna:known chromosome:GRCh37:10:114166052:114169252:-1 gene:ENSG00000232934	FALSE	chr10	-	114166052	114169252	---	---	---	---	---	---	---	---	---	---	---	---	---	---	1	main
16673610	0.878523	0.970457	1.0041	1.24174	0.944191	0.944926	0.90749	0.78003	0.835536	MIR3119-2	microRNA 3119-2	NR_036065 // hsa-mir-3119-2	RefSeq // miRBase Micro RNA Database	Homo sapiens microRNA 3119-2 (MIR3119-2), microRNA. // MI0014135 Homo sapiens miR-3119-2 stem-loop	FALSE // FALSE	chr1	+	170120519	170120603	---	---	---	---	---	---	---	---	---	---	---	---	---	---	1	main
16855543	1.41277	0.723478	1.05311	1.05254	0.55521	0.583484	0.907839	0.761395	0.946549	---	---	---	---	---	---	chr18	-	56133495	56133559	---	---	---	---	---	---	---	---	---	---	---	---	---	---	3	---
16797096	0.856881	0.746567	1.31854	0.658258	0.820661	0.706861	0.907921	0.752679	0.640402	---	---	ENST00000365405	ENSEMBL	ncrna:snoRNA chromosome:GRCh37:14:104263609:104263685:-1 gene:ENSG00000202275	FALSE	chr14	-	104263609	104263685	---	---	---	---	---	---	---	---	---	---	---	---	---	---	1	main
16650755	0.763547	1.65954	1.36296	0.545043	1.61205	0.920826	0.908257	1.07786	0.946157	---	---	---	---	---	---	---	---	0	0	---	---	---	---	---	---	---	---	---	---	---	---	---	---	---	normgene->intron
16716585	0.598257	1.16986	1.22145	0.864219	0.914395	1.05359	0.90872	0.903744	1.28474	---	---	---	---	---	---	chr10	-	94470256	94470365	---	---	---	---	---	---	---	---	---	---	---	---	---	---	3	---
16998454	0.816309	0.874016	1.21112	0.910127	0.9004	0.850743	0.908781	0.893104	0.762162	---	---	---	---	---	---	chr5	-	97974801	97974935	---	---	---	---	---	---	---	---	---	---	---	---	---	---	3	---
16780421	1.05808	1.04069	1.18712	0.65243	1.26658	0.729373	0.908938	1.13962	0.68635	---	---	---	---	---	---	chr13	-	97618195	97618268	---	---	---	---	---	---	---	---	---	---	---	---	---	---	1	---
17085996	0.954276	1.20314	1.04617	1.11846	1.12879	0.920498	0.909021	0.9257	0.944791	---	---	---	---	---	---	chr9	+	78291823	78291928	---	---	---	---	---	---	---	---	---	---	---	---	---	---	1	---
16705940	0.906682	1.20277	1.38973	1.03198	1.42324	0.997577	0.909049	0.910641	1.03727	---	---	ENST00000363424	ENSEMBL	ncrna:snoRNA chromosome:GRCh37:10:73940616:73940747:1 gene:ENSG00000200294	FALSE	chr10	+	73940616	73940747	---	---	---	---	---	---	---	---	---	---	---	---	---	---	3	main
17001974	1.01648	0.832938	0.911481	0.890387	0.950689	0.792743	0.909177	0.996964	0.741729	---	---	ENST00000410376	ENSEMBL	ncrna:rRNA chromosome:GRCh37:5:151255127:151255253:-1 gene:ENSG00000222308	FALSE	chr5	-	151255127	151255253	---	---	---	---	---	---	---	---	---	---	---	---	---	---	1	main
16980879	1.20897	1.01113	0.780996	1.34827	0.820661	2.04525	0.909392	1.27881	1.50469	---	---	---	---	---	---	chr4	-	156207314	156208288	---	---	---	---	---	---	---	---	---	---	---	---	---	---	1	---
17088821	0.997606	1.39397	0.97791	0.994862	0.875723	0.987143	0.909736	0.87951	1.06053	OR1L6 // OR1L6 // OR1L6 // OR1L6 // OR1L6	olfactory receptor, family 1, subfamily L, member 6 // olfactory receptor, family 1, subfamily L, member 6 // olfactory receptor, family 1, subfamily L, member 6 // olfactory receptor, family 1, subfamily L, member 6 // olfactory receptor, family 1, subfamily L, member 6	NM_001004453 // ENST00000373684 // ENST00000304720	RefSeq // ENSEMBL // ENSEMBL	Homo sapiens olfactory receptor, family 1, subfamily L, member 6 (OR1L6), mRNA. // Olfactory receptor 1L6 gene:ENSG00000171459 // Olfactory receptor 1L6 gene:ENSG00000171459	FALSE // FALSE // FALSE	chr9	+	125512019	125513062	GO:0007608 // GO:0050896 // GO:0007608 // GO:0050896 // GO:0050896 // GO:0007608 // GO:0007186 // GO:0007608 // GO:0050896 // GO:0007186	sensory perception of smell // response to stimulus // sensory perception of smell // response to stimulus // response to stimulus // sensory perception of smell // G-protein coupled receptor protein signaling pathway // sensory perception of smell // response to stimulus // G-protein coupled receptor protein signaling pathway	inferred from electronic annotation // inferred from electronic annotation // inferred from electronic annotation // inferred from electronic annotation // --- // --- // --- // inferred from electronic annotation // inferred from electronic annotation // ---	GO:0005886 // GO:0016021 // GO:0005886 // GO:0016021 // GO:0016021 // GO:0005886 // GO:0005886 // GO:0016021 // GO:0016021	plasma membrane // integral to membrane // plasma membrane // integral to membrane // integral to membrane // plasma membrane // plasma membrane // integral to membrane // integral to membrane	inferred from electronic annotation // inferred from electronic annotation // inferred from electronic annotation // inferred from electronic annotation // --- // --- // inferred from electronic annotation // inferred from electronic annotation // ---	GO:0004872 // GO:0004984 // GO:0004872 // GO:0004984 // GO:0004872 // GO:0004984 // GO:0004872 // GO:0004984	receptor activity // olfactory receptor activity // receptor activity // olfactory receptor activity // receptor activity // olfactory receptor activity // receptor activity // olfactory receptor activity	inferred from electronic annotation // inferred from electronic annotation // inferred from electronic annotation // inferred from electronic annotation // --- // --- // inferred from electronic annotation // inferred from electronic annotation	---	---	---	---	---	1	main
17123430	0.839626	0.863556	1.07404	1.32387	0.835555	0.818938	0.909878	0.908623	1.11363	---	---	---	---	---	---	chrU	+	1	335	---	---	---	---	---	---	---	---	---	---	---	---	---	---	3	---
17058947	0.676906	0.892868	0.878118	0.677108	0.649191	0.834185	0.910071	0.564431	0.849463	---	---	---	---	---	---	chr7	-	76326819	76326971	---	---	---	---	---	---	---	---	---	---	---	---	---	---	3	---
16967321	1.29755	1.04144	1.04541	1.06982	1.02703	0.929272	0.910982	0.83876	0.918723	---	---	---	---	---	---	chr4	+	68869613	68869719	---	---	---	---	---	---	---	---	---	---	---	---	---	---	3	---
16899411	0.659044	1.00583	1.09821	0.878914	1.49491	1.01385	0.911248	0.74429	0.627981	---	---	---	---	---	---	chr2	-	75645972	75646075	---	---	---	---	---	---	---	---	---	---	---	---	---	---	3	---
16699550	0.65281	0.724257	1.27675	1.16119	1.11895	0.834318	0.911311	0.950689	1.31779	---	---	---	---	---	---	chr1	-	222010676	222010779	---	---	---	---	---	---	---	---	---	---	---	---	---	---	3	---
16679820	1.01759	1.4668	1.33478	0.821361	1.68764	0.921523	0.911337	0.790859	0.997255	---	---	ENST00000438623	ENSEMBL	cdna:novel chromosome:GRCh37:1:248712057:248726764:1 gene:ENSG00000224521	FALSE	chr1	+	248712057	248727140	---	---	---	---	---	---	---	---	---	---	---	---	---	---	1	main
16972702	1.21821	0.99246	0.928431	0.530822	1.17393	0.58215	0.911945	1.08521	1.13266	MIR1305	microRNA 1305	NR_031640 // hsa-mir-1305	RefSeq // miRBase Micro RNA Database	Homo sapiens microRNA 1305 (MIR1305), microRNA. // MI0006372 Homo sapiens miR-1305 stem-loop	FALSE // FALSE	chr4	+	183090446	183090531	---	---	---	---	---	---	---	---	---	---	---	---	---	---	1	main
16761139	1.17243	0.969965	0.80018	0.965178	1.02248	1.25091	0.911977	1.13763	0.900091	---	---	TCONS_l2_00006126-XLOC_l2_003293 // TCONS_l2_00006125-XLOC_l2_003293 // TCONS_l2_00006123-XLOC_l2_003293 // TCONS_l2_00006122-XLOC_l2_003293 // TCONS_l2_00006120-XLOC_l2_003293 // TCONS_l2_00006119-XLOC_l2_003293 // TCONS_l2_00006116-XLOC_l2_003293 // TCONS_l2_00006115-XLOC_l2_003293 // TCONS_l2_00006112-XLOC_l2_003293 // TCONS_l2_00006111-XLOC_l2_003293 // TCONS_l2_00005496-XLOC_l2_002884 // TCO…	Broad TUCP // Broad TUCP // Broad TUCP // Broad TUCP // Broad TUCP // Broad TUCP // Broad TUCP // Broad TUCP // Broad TUCP // Broad TUCP // Broad TUCP // Broad TUCP	linc-PZP-4 chr12:-:9552390-9555152 // linc-PZP-4 chr12:-:9552390-9552842 // linc-PZP-4 chr12:-:9550637-9552927 // linc-PZP-4 chr12:-:9550147-9552492 // linc-PZP-4 chr12:-:9549697-9553061 // linc-PZP-4 chr12:-:9549693-9555152 // linc-PZP-4 chr12:-:9549677-9558957 // linc-PZP-4 chr12:-:9549676-9559096 // linc-PZP-4 chr12:-:9549594-9552570 // linc-PZP-4 chr12:-:9546890-9559219 // linc-CLEC2D-2 chr12…	FALSE // FALSE // FALSE // FALSE // FALSE // FALSE // FALSE // FALSE // FALSE // FALSE // FALSE // FALSE	chr12	-	9549658	9559401	---	---	---	---	---	---	---	---	---	---	---	---	---	---	1	main
16894375	1.06143	1.35425	0.942159	1.00147	0.847365	0.916816	0.912135	0.887331	0.935004	---	---	---	---	---	---	chr2	-	9880772	9880912	---	---	---	---	---	---	---	---	---	---	---	---	---	---	1	---
17122598	0.916756	1.58305	1.08929	1.07159	1.05101	1.0934	0.912187	1.10555	0.773729	---	---	---	---	---	---	chrU	+	1	444	---	---	---	---	---	---	---	---	---	---	---	---	---	---	3	---
16979108	1.00178	0.945287	1.04299	0.748613	0.834161	0.819069	0.912415	0.807885	0.622025	MIR367	microRNA 367	NR_029860 // hsa-mir-367	RefSeq // miRBase Micro RNA Database	Homo sapiens microRNA 367 (MIR367), microRNA. // MI0000775 Homo sapiens miR-367 stem-loop	FALSE // FALSE	chr4	-	113569030	113569097	---	---	---	---	---	---	---	---	---	---	---	---	---	---	3	main
16651951	1.24779	2.00825	2.49305	0.921523	2.15603	1.07628	0.91289	1.24779	0.988865	---	---	---	---	---	---	---	---	0	0	---	---	---	---	---	---	---	---	---	---	---	---	---	---	---	normgene->intron
16652615	1.24779	2.00825	2.49305	0.921523	2.15603	1.07628	0.91289	1.24779	0.988865	---	---	---	---	---	---	---	---	0	0	---	---	---	---	---	---	---	---	---	---	---	---	---	---	---	normgene->intron
17070271	1.4065	1.07825	1.06134	1.41104	0.954927	1.0278	0.913222	1.08237	0.99123	---	---	---	---	---	---	chr8	+	81317751	81317844	---	---	---	---	---	---	---	---	---	---	---	---	---	---	3	---
17070940	1.00656	0.857053	1.02107	0.782447	0.98885	1.02306	0.913313	0.862311	1.26708	---	---	ENST00000521010	ENSEMBL	cdna:novel chromosome:GRCh37:8:95545856:95546619:1 gene:ENSG00000254315	FALSE	chr8	+	95545856	95546619	---	---	---	---	---	---	---	---	---	---	---	---	---	---	1	main
17105099	1.09244	0.977572	0.936884	0.826579	0.86665	1.04234	0.913472	0.818551	0.980482	FAM46D // FAM46D // FAM46D // FAM46D // FAM46D	family with sequence similarity 46, member D // family with sequence similarity 46, member D // family with sequence similarity 46, member D // family with sequence similarity 46, member D // family with sequence similarity 46, member D	NM_001170574 // NM_152630 // ENST00000308293 // BX537938	RefSeq // RefSeq // ENSEMBL // GenBank	Homo sapiens family with sequence similarity 46, member D (FAM46D), transcript variant 1, mRNA. // Homo sapiens family with sequence similarity 46, member D (FAM46D), transcript variant 2, mRNA. // Protein FAM46D gene:ENSG00000174016 // Homo sapiens mRNA; cDNA DKFZp686D0623 (from clone DKFZp686D0623); complete cds.	FALSE // FALSE // FALSE // FALSE	chrX	+	79591003	79700810	---	---	---	---	---	---	---	---	---	---	---	---	---	---	1	main
16918656	1.11049	1.28214	0.908348	1.10634	1.34782	0.91466	0.913557	0.813002	1.16369	---	---	ENST00000364281	ENSEMBL	ncrna:snoRNA chromosome:GRCh37:20:33704939:33705010:-1 gene:ENSG00000201151	FALSE	chr20	-	33704939	33705010	---	---	---	---	---	---	---	---	---	---	---	---	---	---	1	main
16948362	0.740398	1.3403	1.13858	0.921523	0.752991	0.910106	0.913633	0.917503	0.720825	---	---	---	---	---	---	chr3	+	180260489	180260624	---	---	---	---	---	---	---	---	---	---	---	---	---	---	1	---
17055519	1.44215	0.939933	1.11376	1.06122	0.888478	1.01324	0.913684	1.01374	1.00744	AGR3 // AGR3 // AGR3 // AGR3 // AGR3	anterior gradient homolog 3 (Xenopus laevis) // anterior gradient homolog 3 (Xenopus laevis) // anterior gradient homolog 3 (Xenopus laevis) // anterior gradient homolog 3 (Xenopus laevis) // anterior gradient homolog 3 (Xenopus laevis)	NM_176813 // ENST00000310398 // AY359065 // ENST00000486448	RefSeq // ENSEMBL // GenBank // ENSEMBL	Homo sapiens anterior gradient homolog 3 (Xenopus laevis) (AGR3), mRNA. // Anterior gradient protein 3 homolog gene:ENSG00000173467 // Homo sapiens clone DNA64896 MLHS642 (UNQ642) mRNA, complete cds. // cdna:known chromosome:GRCh37:7:16913040:16921597:-1 gene:ENSG00000173467	FALSE // FALSE // FALSE // FALSE	chr7	-	16899029	16921613	---	---	---	GO:0005576 // GO:0005576 // GO:0005576 // GO:0005576	extracellular region // extracellular region // extracellular region // extracellular region	inferred from electronic annotation // inferred from electronic annotation // --- // inferred from electronic annotation	---	---	---	---	---	---	---	---	1	main
17107360	0.974248	1.34977	1.09837	1.05155	0.960801	0.796801	0.913725	0.796801	1.09747	---	---	ENST00000411940	ENSEMBL	cdna:known chromosome:GRCh37:X:137709238:137709504:1 gene:ENSG00000232183	FALSE	chrX	+	137709238	137709504	---	---	---	---	---	---	---	---	---	---	---	---	---	---	1	main
17119916	1.16755	0.991212	1.32756	1.23943	1.16011	1.49492	0.913948	1.03036	0.857808	---	---	---	---	---	---	chrU	+	1	4259	---	---	---	---	---	---	---	---	---	---	---	---	---	---	1	---
16920473	1.10607	1.62413	1.62598	1.0918	1.51564	1.2642	0.913973	0.92722	1.53403	SUMO1P1	SUMO1 pseudogene 1	NR_002189	RefSeq	Homo sapiens SUMO1 pseudogene 1 (SUMO1P1), non-coding RNA.	FALSE	chr20	-	52491037	52492248	---	---	---	---	---	---	---	---	---	---	---	---	---	---	1	main
16905462	0.950689	1.12432	1.05976	1.05976	0.815795	1.0492	0.913977	1.05976	1.13161	---	---	---	---	---	---	chr2	-	177794713	177794818	---	---	---	---	---	---	---	---	---	---	---	---	---	---	3	---
17123880	1.27697	1.255	1.18774	0.921436	1.16358	1.25143	0.914081	1.28751	1.26881	---	---	---	---	---	---	chrU	+	1	962	---	---	---	---	---	---	---	---	---	---	---	---	---	---	1	---
16820570	1.02185	1.41318	1.25469	1.38655	0.886618	1.19068	0.914203	0.847871	0.783782	---	---	AK022467	GenBank	Homo sapiens cDNA FLJ12405 fis, clone MAMMA1002838.	FALSE	chr16	+	69225026	69225126	---	---	---	---	---	---	---	---	---	---	---	---	---	---	3	main
16999169	1.1215	1.05661	0.834686	1.06964	0.774237	0.946228	0.914304	0.73312	1.11702	---	---	---	---	---	---	chr5	-	118804654	118804750	---	---	---	---	---	---	---	---	---	---	---	---	---	---	1	---
16977149	1.04445	1.43231	1.01521	1.02587	0.662892	1.13854	0.914771	0.778147	0.929915	---	---	---	---	---	---	chr4	-	77414400	77414539	---	---	---	---	---	---	---	---	---	---	---	---	---	---	3	---
16920091	0.794272	1.015	1.56656	1.21268	0.855615	1.02143	0.914899	0.885166	0.914928	---	---	---	---	---	---	chr20	-	47355867	47355985	---	---	---	---	---	---	---	---	---	---	---	---	---	---	1	---
16971788	1.05019	0.964268	1.15949	1.01034	0.99146	1.0541	0.915096	0.90406	0.909859	---	---	TCONS_00007666-XLOC_003755 // ENST00000510753 // BC038562	Rinn lincRNAs // ENSEMBL // GenBank	linc-GLRB-3 chr4:+:157507130-157511191 // cdna:known chromosome:GRCh37:4:157507131:157511191:1 gene:ENSG00000251511 // Homo sapiens, clone IMAGE:3907519, mRNA.	FALSE // FALSE // FALSE	chr4	+	157507131	157511191	---	---	---	---	---	---	---	---	---	---	---	---	---	---	1	main
16994670	0.944495	1.1199	1.1199	0.688003	0.832074	0.673838	0.915329	0.943144	0.860877	---	---	---	---	---	---	chr5	-	17117685	17117795	---	---	---	---	---	---	---	---	---	---	---	---	---	---	3	---
16983607	1.12486	1.09997	1.0102	0.867675	1.15896	0.840227	0.915385	1.14485	1.01402	---	---	---	---	---	---	chr5	+	26012998	26013134	---	---	---	---	---	---	---	---	---	---	---	---	---	---	1	---
16688990	0.65281	0.856133	0.995139	0.915584	1.10106	0.782096	0.915584	0.673797	0.841757	---	---	---	---	---	---	chr1	-	85258751	85258882	---	---	---	---	---	---	---	---	---	---	---	---	---	---	3	---
17046011	0.835062	0.921523	0.685012	0.849952	0.824261	0.661601	0.915605	0.666798	0.891813	---	---	TCONS_00014132-XLOC_006092	Rinn lincRNAs	linc-VWC2-3 chr7:+:48883531-48885282	FALSE	chr7	+	48883532	48885282	---	---	---	---	---	---	---	---	---	---	---	---	---	---	1	main
17112923	0.757429	0.889139	1.06173	1.51145	1.14731	1.19627	0.91567	0.953487	0.987301	---	---	---	---	---	---	chrX	-	102323794	102323914	---	---	---	---	---	---	---	---	---	---	---	---	---	---	1	---
16780227	0.718992	0.6494	0.852181	1.00832	0.957891	0.91108	0.915758	0.611465	0.803932	---	---	---	---	---	---	chr13	-	95117554	95117644	---	---	---	---	---	---	---	---	---	---	---	---	---	---	3	---
16879202	1.48336	1.23688	1.89707	1.08578	1.24341	1.22426	0.915791	1.34887	1.38618	---	---	TCONS_00004750-XLOC_001432	Rinn lincRNAs	linc-FAM82A1-1 chr2:+:38095118-38099030	FALSE	chr2	+	38095119	38099030	---	---	---	---	---	---	---	---	---	---	---	---	---	---	1	main
16749745	0.632153	1.11697	0.961876	1.07523	1.08453	0.762539	0.916	0.864911	0.977397	---	---	ENST00000516395	ENSEMBL	ncrna:snoRNA chromosome:GRCh37:12:31964022:31964124:1 gene:ENSG00000252204	FALSE	chr12	+	31964022	31964124	---	---	---	---	---	---	---	---	---	---	---	---	---	---	1	main
16982382	1.71626	1.4038	1.1595	1.27314	1.04794	1.16896	0.916375	1.22429	1.17366	---	---	TCONS_00008717-XLOC_004231	Rinn lincRNAs	linc-TRIML2-6 chr4:-:190598434-190600102	FALSE	chr4	-	190598435	190600102	---	---	---	---	---	---	---	---	---	---	---	---	---	---	1	main
16879881	0.960917	1.18101	1.2956	1.21512	0.876438	0.779227	0.916386	0.782051	0.874511	MIR559	microRNA 559	NR_030286 // hsa-mir-559	RefSeq // miRBase Micro RNA Database	Homo sapiens microRNA 559 (MIR559), microRNA. // MI0003565 Homo sapiens miR-559 stem-loop	FALSE // FALSE	chr2	+	47604814	47604909	---	---	---	---	---	---	---	---	---	---	---	---	---	---	1	main
17120370	1.46964	1.30051	1.39427	1.63073	1.46606	1.16159	0.916488	1.19303	1.1308	---	---	---	---	---	---	chrU	+	1	675	---	---	---	---	---	---	---	---	---	---	---	---	---	---	1	---
16782116	1.05002	1.32861	1.27352	1.7399	1.07621	1.22222	0.91682	1.25981	1.32605	TRAC	T cell receptor alpha constant	X02592 // X01403 // K02777	GenBank // GenBank // GenBank	Human mRNA for T-cell receptor alpha chain (TCR-alpha). // H.sapiens mRNA fragment for T-cell receptor alpha chain. // Human T-cell receptor active alpha-chain mRNA from Jurkat cell line.	FALSE // FALSE // TRUE	chr14	+	23012122	23012183	GO:0006968	cellular defense response	non-traceable author statement	GO:0005886 // GO:0005887	plasma membrane // integral to plasma membrane	not recorded // non-traceable author statement	GO:0004872 // GO:0005515 // GO:0042287 // GO:0042605	receptor activity // protein binding // MHC protein binding // peptide antigen binding	inferred from electronic annotation // inferred from physical interaction // non-traceable author statement // non-traceable author statement	---	---	---	---	---	1	main
16655229	0.811203	0.670146	0.683122	1.05607	0.615259	0.736406	0.916887	0.675417	0.773185	---	---	---	---	---	---	---	---	0	0	---	---	---	---	---	---	---	---	---	---	---	---	---	---	---	normgene->intron
17071817	1.33389	1.21569	1.10849	0.98563	1.0917	1.07426	0.917186	1.14403	1.27846	---	---	---	---	---	---	chr8	+	109264295	109271716	---	---	---	---	---	---	---	---	---	---	---	---	---	---	1	---
16748391	1.23698	1.13882	0.912302	1.28384	1.25268	0.872697	0.917199	0.806594	0.769996	---	---	---	---	---	---	chr12	+	11365126	11404303	---	---	---	---	---	---	---	---	---	---	---	---	---	---	1	---
16684138	0.801369	1.05585	0.967795	1.05374	0.946505	0.661872	0.917339	0.946505	0.691527	LOC653566	signal peptidase complex subunit 2 homolog pseudogene	NR_027268	RefSeq	Homo sapiens signal peptidase complex subunit 2 homolog pseudogene (LOC653566), non-coding RNA.	FALSE	chr1	-	28421446	28423069	---	---	---	---	---	---	---	---	---	---	---	---	---	---	1	main
16943427	0.574407	1.2523	1.05059	1.34827	1.10849	1.07024	0.917399	1.0945	1.00744	---	---	---	---	---	---	chr3	+	101366265	101366366	---	---	---	---	---	---	---	---	---	---	---	---	---	---	3	---
17004455	0.757181	1.05762	0.875403	0.921523	0.769798	1.02239	0.917401	0.834553	0.996027	---	---	---	---	---	---	chr6	+	4226935	4227505	---	---	---	---	---	---	---	---	---	---	---	---	---	---	1	---
16778786	0.843839	1.53958	1.27473	1.1579	0.778898	0.805693	0.917412	0.970098	1.22325	---	---	---	---	---	---	chr13	-	46125620	46125738	---	---	---	---	---	---	---	---	---	---	---	---	---	---	3	---
16956771	0.753277	0.89694	1.00486	1.23694	0.938919	0.784985	0.917683	0.885448	1.08165	---	---	ENST00000459442	ENSEMBL	ncrna:snoRNA chromosome:GRCh37:3:99940365:99940436:-1 gene:ENSG00000238377	FALSE	chr3	-	99940365	99940436	---	---	---	---	---	---	---	---	---	---	---	---	---	---	3	main
16903527	1.0391	1.02118	1.01012	0.996643	0.784402	0.903505	0.918324	0.850818	0.814183	---	---	---	---	---	---	chr2	-	151974469	152042723	---	---	---	---	---	---	---	---	---	---	---	---	---	---	1	---
16775704	1.00873	1.43718	1.05689	1.09049	0.698914	0.799235	0.918354	1.15604	0.91466	---	---	TCONS_00021579-XLOC_010459 // ENST00000446314	Rinn lincRNAs // ENSEMBL	linc-SLITRK5-4 chr13:+:85136498-85137371 // cdna:known chromosome:GRCh37:13:85136499:85137371:1 gene:ENSG00000233349	FALSE // FALSE	chr13	+	85136499	85137371	---	---	---	---	---	---	---	---	---	---	---	---	---	---	1	main
16967249	1.18392	1.02281	1.24302	1.31251	1.02502	0.859102	0.918383	1.12621	1.42257	---	---	---	---	---	---	chr4	+	63994029	64009599	---	---	---	---	---	---	---	---	---	---	---	---	---	---	1	---
16650953	0.773584	0.921523	1.23955	0.836829	0.820661	0.797122	0.918391	0.300326	0.675853	---	---	---	---	---	---	---	---	0	0	---	---	---	---	---	---	---	---	---	---	---	---	---	---	---	normgene->intron
17094759	0.8029	0.854432	0.936608	0.966128	0.814726	0.574671	0.919021	0.625957	0.81461	---	---	---	---	---	---	chr9	-	72926523	72926617	---	---	---	---	---	---	---	---	---	---	---	---	---	---	1	---
16779540	1.00988	1.44851	1.14306	0.939611	0.968777	0.806123	0.919464	0.829691	0.837267	---	---	---	---	---	---	chr13	-	59395728	59397386	---	---	---	---	---	---	---	---	---	---	---	---	---	---	1	---
17050887	1.18099	1.38804	1.0988	1.13356	1.11413	1.13356	0.919862	1.10489	1.41485	---	---	---	---	---	---	chr7	+	121721774	121721835	---	---	---	---	---	---	---	---	---	---	---	---	---	---	3	---
16779593	0.988125	1.00771	0.999705	1.05461	0.969455	0.752247	0.919947	1.0874	0.986175	MIR3169	microRNA 3169	NR_036128 // hsa-mir-3169	RefSeq // miRBase Micro RNA Database	Homo sapiens microRNA 3169 (MIR3169), microRNA. // MI0014200 Homo sapiens miR-3169 stem-loop	FALSE // FALSE	chr13	-	61773932	61774014	---	---	---	---	---	---	---	---	---	---	---	---	---	---	1	main
16776228	1.42106	1.37868	0.925252	0.961295	1.35009	1.15798	0.920192	1.35327	1.0862	---	---	---	---	---	---	chr13	+	103374152	103374255	---	---	---	---	---	---	---	---	---	---	---	---	---	---	3	---
17121566	0.907635	0.801187	0.665496	1.10699	1.08867	0.820041	0.920821	0.934067	0.984723	---	---	---	---	---	---	chrU	+	1	338	---	---	---	---	---	---	---	---	---	---	---	---	---	---	1	---
17116675	1.10176	0.820301	0.955704	1.57387	0.951047	0.754222	0.921307	1.04245	1.13964	---	---	TCONS_00017660-XLOC_008305 // TCONS_00017661-XLOC_008305	Rinn lincRNAs // Rinn lincRNAs	linc-SPRY3-2 chrY:+:58912304-58915039 // linc-SPRY3-2 chrY:+:58912304-58915039	FALSE // FALSE	chrY	+	58912269	58915039	---	---	---	---	---	---	---	---	---	---	---	---	---	---	3	main
16650933	1.43339	1.49792	0.980613	1.37793	1.34799	1.00096	0.921394	0.800184	0.703284	---	---	---	---	---	---	---	---	0	0	---	---	---	---	---	---	---	---	---	---	---	---	---	---	---	normgene->intron
17093225	0.656714	0.88342	1.08443	1.32236	0.950689	0.843714	0.921521	0.774338	0.982808	---	---	---	---	---	---	chr9	-	33352786	33352872	---	---	---	---	---	---	---	---	---	---	---	---	---	---	3	---
16874000	2.1108	2.95645	3.01067	2.06557	1.98904	1.87553	0.921523	1.9837	0.849463
17101317	1.02386	0.997825	0.991105	1.06502	0.960703	1.11756	0.921523	0.800184	0.903739	MIR651	microRNA 651	NR_030380 // hsa-mir-651	RefSeq // miRBase Micro RNA Database	Homo sapiens microRNA 651 (MIR651), microRNA. // MI0003666 Homo sapiens miR-651 stem-loop	FALSE // FALSE	chrX	+	8095006	8095102	---	---	---	---	---	---	---	---	---	---	---	---	---	---	1	main
17118788	0.723061	1.05796	1.31244	1.5554	0.950689	0.674353	0.921523	0.674353	1.00744	---	---	---	---	---	---	chrU	+	1	107	---	---	---	---	---	---	---	---	---	---	---	---	---	---	3	---
17119038	0.950689	0.841754	0.878769	0.83184	0.820661	0.720119	0.921523	0.951455	0.830972	---	---	---	---	---	---	chrU	+	1	84	---	---	---	---	---	---	---	---	---	---	---	---	---	---	3	---
17120652	0.65281	0.815438	0.82544	0.946738	0.791051	0.921523	0.921523	0.644638	0.723051	---	---	---	---	---	---	chrU	+	1	736	---	---	---	---	---	---	---	---	---	---	---	---	---	---	1	---
17123278	1.02139	0.928558	1.0675	0.831563	1.04209	1.04087	0.921523	0.760555	1.03514	---	---	---	---	---	---	chrU	+	1	829	---	---	---	---	---	---	---	---	---	---	---	---	---	---	1	---
17065956	0.979012	1.06364	0.897758	1.06364	1.07005	0.73749	0.921523	0.950689	1.64416	---	---	---	---	---	---	chr8	+	14190064	14190172	---	---	---	---	---	---	---	---	---	---	---	---	---	---	3	---
17052546	0.559619	0.705763	0.957614	1.21627	0.928448	0.966518	0.921523	1.00153	1.00744	LOC100124692	maltase-glucoamylase-like pseudogene	ENST00000477922 // GENSCAN00000025481	ENSEMBL // ENSEMBL	Uncharacterized protein gene:ENSG00000204987 // cdna:Genscan chromosome:GRCh37:7:141672558:141918841:1	FALSE // FALSE	chr7	+	141861755	141861804	GO:0005975	carbohydrate metabolic process	---	---	---	---	GO:0004553	hydrolase activity, hydrolyzing O-glycosyl compounds	---	---	---	---	---	---	3	main
17005009	0.950689	1.0946	1.06161	1.01071	0.950689	0.834118	0.921523	0.950689	0.849463	---	---	---	---	---	---	chr6	+	14156693	14156754	---	---	---	---	---	---	---	---	---	---	---	---	---	---	3	---
17018406	0.959645	1.15522	0.856341	0.921523	0.770229	0.871092	0.921523	0.693698	1.02008	---	---	---	---	---	---	chr6	-	34438567	34438706	---	---	---	---	---	---	---	---	---	---	---	---	---	---	3	---
16938581	0.922985	1.32104	2.09643	1.06813	0.820661	1.00059	0.921523	0.733734	1.24787	---	---	---	---	---	---	chr3	+	31437429	31437523	---	---	---	---	---	---	---	---	---	---	---	---	---	---	3	---
16865026	0.871663	1.23677	1.12614	0.848093	1.37814	1.07628	0.921523	0.928246	1.27691	MIR519E	microRNA 519e	NR_030185 // hsa-mir-519e	RefSeq // miRBase Micro RNA Database	Homo sapiens microRNA 519e (MIR519E), microRNA. // MI0003145 Homo sapiens miR-519e stem-loop	FALSE // FALSE	chr19	+	54183194	54183277	---	---	---	---	---	---	---	---	---	---	---	---	---	---	3	main
16783044	1.40965	1.03114	1.59434	1.41949	1.43154	1.4413	0.921523	1.44866	1.50518	---	---	---	---	---	---	chr14	+	30791434	30793829	---	---	---	---	---	---	---	---	---	---	---	---	---	---	3	---
16755902	0.950689	1.25728	1.61489	0.912471	0.820661	1.28299	0.921523	1.02982	1.22904	---	---	---	---	---	---	chr12	+	102173592	102173707	---	---	---	---	---	---	---	---	---	---	---	---	---	---	1	---
16735323	1.33437	0.914068	1.10849	0.935537	2.02889	1.56584	0.921523	1.27703	1.04357	---	---	---	---	---	---	chr11	-	7910729	7910826	---	---	---	---	---	---	---	---	---	---	---	---	---	---	3	---
16666525	0.878517	1.46361	1.28348	1.72018	0.869424	0.860436	0.921523	0.843087	0.81269	---	---	---	---	---	---	chr1	+	79152745	79152845	---	---	---	---	---	---	---	---	---	---	---	---	---	---	3	---
16686849	1.31215	1.36707	1.51493	1.0092	1.09089	1.46734	0.921523	1.16554	1.19087	---	---	TCONS_00000518-XLOC_000826 // ENST00000455238	Rinn lincRNAs // ENSEMBL	linc-LOC388630-1 chr1:-:48544458-48547868 // cdna:known chromosome:GRCh37:1:48544459:48547868:-1 gene:ENSG00000231413	FALSE // FALSE	chr1	-	48544459	48547868	---	---	---	---	---	---	---	---	---	---	---	---	---	---	1	main
16650643	1.14508	1.19804	1.68764	1.5554	2.12283	1.32214	0.921523	0.521182	0.922496	---	---	---	---	---	---	---	---	0	0	---	---	---	---	---	---	---	---	---	---	---	---	---	---	---	normgene->intron
16651161	2.75454	0.981997	0.756195	1.10849	1.88736	0.46111	0.921523	1.27703	1.39918	---	---	---	---	---	---	---	---	0	0	---	---	---	---	---	---	---	---	---	---	---	---	---	---	---	normgene->intron
16655557	0.63647	0.921523	2.23275	1.23618	1.50518	1.04922	0.921523	1.93148	2.07535	---	---	---	---	---	---	---	---	0	0	---	---	---	---	---	---	---	---	---	---	---	---	---	---	---	normgene->intron
16678339	1.50518	2.17519	1.36296	1.10849	3.24252	3.66445	0.921523	5.58181	2.78288
16769753	3.01285	1.36296	3.12076	3.14726	2.07535	1.07628	0.921523	3.85767	3.86594
16855164	4.41359	1.36296	0.906773	2.54316	2.07535	2.05281	0.921523	1.93148	3.86594
17104234	0.993928	0.848766	0.966593	1.12147	0.774282	1.15916	0.921523	1.04212	1.14998	---	---	---	---	---	---	chrX	+	64435117	64435222	---	---	---	---	---	---	---	---	---	---	---	---	---	---	1	---
17118782	0.750254	1.37557	1.30334	0.94924	0.791443	0.493746	0.921523	0.591162	0.862071	---	---	---	---	---	---	chrU	+	1	84	---	---	---	---	---	---	---	---	---	---	---	---	---	---	3	---
17120272	1.10935	1.08261	1.13301	1.31205	0.963918	0.764914	0.921523	0.989569	0.740047	---	---	---	---	---	---	chrU	+	1	372	---	---	---	---	---	---	---	---	---	---	---	---	---	---	3	---
17120530	0.933019	1.92458	0.819461	1.40677	1.09234	1.2198	0.921523	1.66555	0.963061	---	---	---	---	---	---	chrU	+	1	223	---	---	---	---	---	---	---	---	---	---	---	---	---	---	3	---
17094385	1.02188	0.673256	0.808279	1.34827	0.918182	0.921523	0.921523	0.917076	0.846683	---	---	---	---	---	---	chr9	-	46698574	46705305	---	---	---	---	---	---	---	---	---	---	---	---	---	---	3	---
16989052	0.471375	1.41358	1.36296	1.16683	1.0013	0.894845	0.921523	0.618749	0.900076	---	---	---	---	---	---	chr5	+	131803839	131803949	---	---	---	---	---	---	---	---	---	---	---	---	---	---	3	---
16999413	1.06249	0.976793	1.09937	1.31154	0.855961	0.999845	0.921523	0.769342	0.934846	---	---	---	---	---	---	chr5	-	125888994	125889094	---	---	---	---	---	---	---	---	---	---	---	---	---	---	3	---
16929404	0.724816	0.790092	0.82023	0.880558	0.864147	0.778098	0.921523	0.778098	0.7319	RFPL3 // RFPL3 // RFPL3 // RFPL3 // RFPL3 // RFPL3 // RFPL3	ret finger protein-like 3 // ret finger protein-like 3 // ret finger protein-like 3 // ret finger protein-like 3 // ret finger protein-like 3 // ret finger protein-like 3 // ret finger protein-like 3	NM_001098535 // NM_006604 // ENST00000249007 // ENST00000382088 // AK097738	RefSeq // RefSeq // ENSEMBL // ENSEMBL // GenBank	Homo sapiens ret finger protein-like 3 (RFPL3), transcript variant 1, mRNA. // Homo sapiens ret finger protein-like 3 (RFPL3), transcript variant 2, mRNA. // Ret finger protein-like 3 gene:ENSG00000128276 // ret finger protein-like 3 isoform 2 gene:ENSG00000128276 // Homo sapiens cDNA FLJ40419 fis, clone TESTI2038596, highly similar to Homo sapiens mRNA for RET finger protein-like 3.	FALSE // FALSE // FALSE // FALSE // FALSE	chr22	+	32750872	32757148	---	---	---	---	---	---	GO:0005515 // GO:0008270 // GO:0046872 // GO:0005515 // GO:0008270 // GO:0046872 // GO:0005515 // GO:0008270 // GO:0046872 // GO:0046872 // GO:0008270 // GO:0005515 // GO:0005515 // GO:0008270 // GO:0046872 // GO:0005515 // GO:0008270 // GO:0005515 // GO:0008270 // GO:0046872	protein binding // zinc ion binding // metal ion binding // protein binding // zinc ion binding // metal ion binding // protein binding // zinc ion binding // metal ion binding // metal ion binding // zinc ion binding // protein binding // protein binding // zinc ion binding // metal ion binding // protein binding // zinc ion binding // protein binding // zinc ion binding // metal ion binding	inferred from electronic annotation // inferred from electronic annotation // inferred from electronic annotation // inferred from electronic annotation // inferred from electronic annotation // inferred from electronic annotation // inferred from electronic annotation // inferred from electronic annotation // inferred from electronic annotation // --- // --- // --- // inferred from electronic an…	---	---	Pfam // Pfam	IPR001841 // IPR001841	Zinc finger, RING-type // Zinc finger, RING-type	3	main
16897109	1.35069	0.974135	1.36296	1.41439	1.35069	0.987649	0.921523	1.10849	1.24964	---	---	---	---	---	---	chr2	-	44475176	44476732	---	---	---	---	---	---	---	---	---	---	---	---	---	---	1	---
16897397	0.957118	0.773547	0.772202	0.967686	0.723723	0.772987	0.921523	0.788186	0.937031	---	---	---	---	---	---	chr2	-	48567826	48567965	---	---	---	---	---	---	---	---	---	---	---	---	---	---	3	---
16901322	0.877744	1.46712	0.795547	1.5554	1.10849	0.788035	0.921523	0.666057	1.26954	---	---	---	---	---	---	chr2	-	105185275	105185378	---	---	---	---	---	---	---	---	---	---	---	---	---	---	3	---
16858590	1.10334	1.35782	1.10334	1.07131	1.14349	1.2207	0.921523	1.18761	0.849463	---	---	---	---	---	---	chr19	+	12107624	12107731	---	---	---	---	---	---	---	---	---	---	---	---	---	---	1	---
16875871	1.24494	1.15339	1.10849	1.57948	0.717929	0.69013	0.921523	0.908333	0.933664	---	---	---	---	---	---	chr19	-	56827893	56828005	---	---	---	---	---	---	---	---	---	---	---	---	---	---	3	---
16850536	1.0428	1.10404	0.787854	0.954786	0.932728	0.932451	0.921523	1.14183	0.62755	---	---	---	---	---	---	chr18	+	2621089	2621200	---	---	---	---	---	---	---	---	---	---	---	---	---	---	3	---
16847265	0.773584	1.1074	1.12241	1.09499	1.16143	0.696434	0.921523	0.628474	0.701389	---	---	---	---	---	---	chr17	-	57924799	57924905	---	---	---	---	---	---	---	---	---	---	---	---	---	---	3	---
16826379	0.928667	0.899501	1.0552	1.04391	0.669615	0.766013	0.921523	0.666057	1.21581	---	---	---	---	---	---	chr16	-	48765615	48765712	---	---	---	---	---	---	---	---	---	---	---	---	---	---	3	---
16813511	0.714181	1.15093	0.669942	0.891525	0.816266	0.864246	0.921523	0.738654	0.631984	---	---	---	---	---	---	chr15	-	94440141	94440256	---	---	---	---	---	---	---	---	---	---	---	---	---	---	3	---
16763215	1.28839	1.75054	1.34085	1.20861	1.10849	1.26084	0.921523	1.05363	0.944677	---	---	ENST00000362701	ENSEMBL	ncrna:snoRNA chromosome:GRCh37:12:40213552:40213685:-1 gene:ENSG00000199571	FALSE	chr12	-	40213552	40213685	---	---	---	---	---	---	---	---	---	---	---	---	---	---	1	main
16722410	0.750254	1.37557	1.30334	0.94924	0.791443	0.493746	0.921523	0.591162	0.862071	---	---	---	---	---	---	chr11	+	17095499	17095582	---	---	---	---	---	---	---	---	---	---	---	---	---	---	3	---
16730688	1.00616	1.05831	0.695756	1.72543	1.02943	1.06562	0.921523	1.01453	1.08823	---	---	---	---	---	---	chr11	+	103720634	103720708	---	---	---	---	---	---	---	---	---	---	---	---	---	---	3	---
16671669	0.818431	1.13481	1.04188	0.977048	0.869497	0.961198	0.921523	1.01362	1.04139	---	---	---	---	---	---	chr1	+	155115747	155115808	---	---	---	---	---	---	---	---	---	---	---	---	---	---	3	---
16650033	0.65281	0.705763	0.521182	0.268066	1.33437	0.921523	0.921523	0.521182	1.16538	---	---	---	---	---	---	---	---	0	0	---	---	---	---	---	---	---	---	---	---	---	---	---	---	---	normgene->intron
16650497	1.10849	3.09473	0.691387	1.5554	2.07535	1.20725	0.921523	0.396302	1.67281	---	---	---	---	---	---	---	---	0	0	---	---	---	---	---	---	---	---	---	---	---	---	---	---	---	normgene->intron
16651117	1.33437	0.921523	0.396302	0.545043	3.10778	3.10778	0.921523	2.80461	1.33437	---	---	---	---	---	---	---	---	0	0	---	---	---	---	---	---	---	---	---	---	---	---	---	---	---	normgene->intron
16652135	1.37189	1.10849	0.659705	0.761359	0.92946	1.04709	0.921523	0.790525	1.91518	---	---	---	---	---	---	---	---	0	0	---	---	---	---	---	---	---	---	---	---	---	---	---	---	---	normgene->intron
16652195	0.65281	0.705763	1.10849	0.545043	0.666057	1.07628	0.921523	0.950689	1.16538	---	---	---	---	---	---	---	---	0	0	---	---	---	---	---	---	---	---	---	---	---	---	---	---	---	normgene->intron
16653121	2.04952	0.907125	1.47979	1.43964	2.4474	2.17357	0.921523	0.598243	0.703284	---	---	---	---	---	---	---	---	0	0	---	---	---	---	---	---	---	---	---	---	---	---	---	---	---	normgene->intron
16653873	3.55911	2.41887	2.05281	0.268066	1.50518	0.666057	0.921523	1.10849	0.849463	---	---	---	---	---	---	---	---	0	0	---	---	---	---	---	---	---	---	---	---	---	---	---	---	---	normgene->intron
16656505	1.1638	1.88736	1.02782	0.545043	1.33437	1.36296	0.921523	2.13922	0.849463	---	---	---	---	---	---	---	---	0	0	---	---	---	---	---	---	---	---	---	---	---	---	---	---	---	normgene->intron
16656783	0.508778	2.41887	0.906773	1.5554	0.666057	0.921523	0.921523	0.300326	0.300326	---	---	---	---	---	---	---	---	0	0	---	---	---	---	---	---	---	---	---	---	---	---	---	---	---	normgene->intron
16658580	1.68764	1.36296	3.12076	4.17505	0.521182	2.20662	0.921523	1.93148	2.78288
17017205	3.01285	0.533176	0.396303	2.33424	1.33437	1.68764	0.921523	1.42952	1.50518
17045836	1.95506	0.648065	0.965097	1.09687	0.466069	1.03152	0.921884	1.0451	1.39541	---	---	---	---	---	---	chr7	+	45883233	45883339	---	---	---	---	---	---	---	---	---	---	---	---	---	---	3	---
16879921	1.37769	1.05947	1.36057	1.48622	1.01994	1.0211	0.922015	1.34395	1.05595	---	---	---	---	---	---	chr2	+	48008518	48008604	---	---	---	---	---	---	---	---	---	---	---	---	---	---	3	---
16681460	0.985571	0.866485	1.2409	1.56025	1.32047	1.06925	0.922031	1.48901	1.16538	---	---	---	---	---	---	chr1	-	9497728	9497837	---	---	---	---	---	---	---	---	---	---	---	---	---	---	3	---
16829767	0.821172	0.85917	0.983327	0.895594	0.851339	0.728683	0.922339	0.83738	0.822958	---	---	---	---	---	---	chr17	+	4017902	4018004	---	---	---	---	---	---	---	---	---	---	---	---	---	---	1	---
17056738	0.727113	1.04923	1.49138	1.05572	0.739517	0.922233	0.922508	0.712482	1.35292	---	---	---	---	---	---	chr7	-	36681752	36681849	---	---	---	---	---	---	---	---	---	---	---	---	---	---	3	---
16797333	1.34866	1.38684	1.20235	0.991291	1.29583	1.6361	0.922661	1.39479	1.33437	---	---	---	---	---	---	chr14	-	106012903	106016125	---	---	---	---	---	---	---	---	---	---	---	---	---	---	1	---
16651147	0.780945	0.609385	1.22564	0.900621	0.815734	0.716961	0.922708	0.408031	0.9531	---	---	---	---	---	---	---	---	0	0	---	---	---	---	---	---	---	---	---	---	---	---	---	---	---	normgene->intron
16799152	0.931822	0.943715	1.07929	0.907867	1.34825	0.899616	0.922871	0.701235	0.870639	---	---	---	---	---	---	chr15	+	36219057	36219124	---	---	---	---	---	---	---	---	---	---	---	---	---	---	1	---
17048572	1.07232	1.60753	1.13557	1.22743	1.06811	1.16273	0.923233	0.997912	1.16029	---	---	---	---	---	---	chr7	+	94341721	94341823	---	---	---	---	---	---	---	---	---	---	---	---	---	---	3	---
16706006	0.817278	1.1778	1.53055	1.10845	0.70518	0.84483	0.923468	0.790854	0.962638	---	---	ENST00000431293	ENSEMBL	cdna:novel chromosome:GRCh37:10:74831101:74833766:1 gene:ENSG00000237768	FALSE	chr10	+	74831101	74833766	---	---	---	---	---	---	---	---	---	---	---	---	---	---	1	main
16788747	1.06873	1.38984	1.43356	1.32961	1.32051	1.09822	0.923583	0.962251	0.985072	MIR300	microRNA 300	NR_030582 // hsa-mir-300	RefSeq // miRBase Micro RNA Database	Homo sapiens microRNA 300 (MIR300), microRNA. // MI0005525 Homo sapiens miR-300 stem-loop	FALSE // FALSE	chr14	+	101507700	101507782	---	---	---	---	---	---	---	---	---	---	---	---	---	---	1	main
16760076	1.84666	0.995894	2.11499	1.19805	0.97444	1.37702	0.923802	1.25504	1.02849	---	---	---	---	---	---	chr12	-	3571884	3572752	---	---	---	---	---	---	---	---	---	---	---	---	---	---	1	---
17112548	0.876335	1.10849	0.914912	0.780056	0.927605	0.744707	0.924057	0.819846	0.84186	---	---	---	---	---	---	chrX	-	89852234	89852339	---	---	---	---	---	---	---	---	---	---	---	---	---	---	3	---
16729023	1.0446	1.11182	1.53493	0.836052	0.726345	1.21834	0.924124	1.26504	1.00601	---	---	---	---	---	---	chr11	+	74396269	74396550	---	---	---	---	---	---	---	---	---	---	---	---	---	---	1	---
16933292	1.0171	0.994323	1.29616	0.979625	0.869147	0.848722	0.9242	1.117	0.8577	---	---	ENST00000410653	ENSEMBL	ncrna:rRNA chromosome:GRCh37:22:26111008:26111136:-1 gene:ENSG00000222585	FALSE	chr22	-	26111008	26111136	---	---	---	---	---	---	---	---	---	---	---	---	---	---	1	main
16903882	0.950689	0.658647	1.0206	0.915206	1.01034	0.901865	0.924252	0.766465	0.836483	---	---	---	---	---	---	chr2	-	155945951	155946050	---	---	---	---	---	---	---	---	---	---	---	---	---	---	1	---
17021426	0.961518	0.882064	0.79091	0.705524	0.98566	0.789583	0.924725	0.946703	0.853798	---	---	---	---	---	---	chr6	-	86702739	86702877	---	---	---	---	---	---	---	---	---	---	---	---	---	---	3	---
17125734	1.1955	0.705763	1.22127	1.31533	1.0447	0.959889	0.924824	0.897922	0.996972	---	---	---	---	---	---	chrU	+	1	436	---	---	---	---	---	---	---	---	---	---	---	---	---	---	1	---
17052242	1.1119	1.63035	1.34603	1.11008	0.803886	0.682783	0.924932	1.26146	1.01116	---	---	---	---	---	---	chr7	+	139133486	139133589	---	---	---	---	---	---	---	---	---	---	---	---	---	---	3	---
17114322	1.01669	1.10522	0.92715	0.949211	0.94049	0.957063	0.92515	1.63044	0.925598	MIR450A2	microRNA 450a-2	NR_030227 // hsa-mir-450a-2	RefSeq // miRBase Micro RNA Database	Homo sapiens microRNA 450a-2 (MIR450A2), microRNA. // MI0003187 Homo sapiens miR-450a-2 stem-loop	FALSE // FALSE	chrX	-	133674538	133674637	---	---	---	---	---	---	---	---	---	---	---	---	---	---	3	main
16678245	0.850917	1.42336	0.98438	1.62982	1.29985	1.47971	0.925161	1.40245	0.938385	---	---	---	---	---	---	chr1	+	227748882	227749001	---	---	---	---	---	---	---	---	---	---	---	---	---	---	3	---
16657159	0.830087	1.83286	1.60531	2.15433	0.981031	1.76242	0.925435	1.04809	0.758316	---	---	---	---	---	---	---	---	0	0	---	---	---	---	---	---	---	---	---	---	---	---	---	---	---	normgene->intron
AFFX-ERCC-00134_st	0.965858	1.12399	1.45003	0.722379	1.21003	0.986946	0.925465	0.756034	0.742475
16736713	0.959059	0.86264	0.854912	1.29979	1.07724	1.08224	0.925485	1.43799	1.00304	---	---	---	---	---	---	chr11	-	22382759	22383840	---	---	---	---	---	---	---	---	---	---	---	---	---	---	1	---
17083670	1.34848	0.724884	0.906773	1.30905	0.753375	1.09039	0.925593	1.11955	1.33437	---	---	---	---	---	---	chr9	+	15544186	15544292	---	---	---	---	---	---	---	---	---	---	---	---	---	---	3	---
16848115	0.955005	0.844393	0.972375	1.08566	1.10165	0.698869	0.925839	0.964325	1.02469	---	---	---	---	---	---	chr17	-	66793605	66796516	---	---	---	---	---	---	---	---	---	---	---	---	---	---	1	---
16771004	1.3499	1.36296	1.55484	1.95462	1.39797	1.3499	0.926409	1.3499	1.14826	---	---	TCONS_00020943-XLOC_010213	Rinn lincRNAs	linc-TAOK3-5 chr12:-:119082653-119083867	FALSE	chr12	-	119082654	119086529	---	---	---	---	---	---	---	---	---	---	---	---	---	---	1	main
17123884	0.95062	1.19811	1.12551	1.30698	0.926474	1.11757	0.926474	0.717311	0.669396	---	---	---	---	---	---	chrU	+	1	796	---	---	---	---	---	---	---	---	---	---	---	---	---	---	1	---
17015855	0.906602	0.964226	0.691387	0.786908	0.820661	0.546629	0.926591	1.26149	0.849463	---	---	ENST00000515984	ENSEMBL	ncrna:snoRNA chromosome:GRCh37:6:16148518:16148676:-1 gene:ENSG00000251793	FALSE	chr6	-	16148518	16148676	---	---	---	---	---	---	---	---	---	---	---	---	---	---	3	main
17123304	0.927849	1.07579	1.13264	1.1687	0.950689	1.02759	0.927064	1.30769	1.00294	---	---	---	---	---	---	chrU	+	1	234	---	---	---	---	---	---	---	---	---	---	---	---	---	---	1	---
17119402	0.950689	0.936106	0.850546	0.705763	1.84121	0.936106	0.927151	1.5554	0.453893	---	---	---	---	---	---	chrU	+	1	81	---	---	---	---	---	---	---	---	---	---	---	---	---	---	3	---
16980403	0.950689	0.936106	0.850546	0.705763	1.84121	0.936106	0.927151	1.5554	0.453893	---	---	---	---	---	---	chr4	-	147043356	147043436	---	---	---	---	---	---	---	---	---	---	---	---	---	---	3	---
16871295	1.33133	1.81326	1.28935	1.51466	1.22179	1.17191	0.927356	1.3246	1.60547	---	---	TCONS_00027311-XLOC_013309	Rinn lincRNAs	linc-ZNF599-2 chr19:-:35381172-35384446	FALSE	chr19	-	35381173	35389847	---	---	---	---	---	---	---	---	---	---	---	---	---	---	1	main
16693542	1.0089	0.965589	1.3377	1.58594	1.02611	0.87379	0.927905	1.07074	1.4007	---	---	---	---	---	---	chr1	-	153726600	153726703	---	---	---	---	---	---	---	---	---	---	---	---	---	---	3	---
16843174	1.01574	1.24962	1.03001	0.698048	0.950689	0.534594	0.927907	0.721709	1.2671	---	---	AK024534	GenBank	Homo sapiens cDNA: FLJ20881 fis, clone ADKA03177.	FALSE	chr17	-	29890787	29890913	---	---	---	---	---	---	---	---	---	---	---	---	---	---	1	main
16773041	0.965504	1.49089	1.18199	0.980985	1.04588	0.787786	0.928032	0.988534	0.832327	---	---	---	---	---	---	chr13	+	21543457	21543555	---	---	---	---	---	---	---	---	---	---	---	---	---	---	1	---
16961734	0.950689	0.713955	0.872165	0.725821	0.846835	0.871907	0.928271	0.859214	0.868039	---	---	---	---	---	---	chr3	-	176843805	176843908	---	---	---	---	---	---	---	---	---	---	---	---	---	---	3	---
16830980	0.986152	0.964278	0.981514	0.956986	0.981514	0.949694	0.928286	1.31249	1.03841	---	---	ENST00000390904	ENSEMBL	ncrna:snoRNA chromosome:GRCh37:17:8232901:8233037:1 gene:ENSG00000212206	FALSE	chr17	+	8232901	8233037	---	---	---	---	---	---	---	---	---	---	---	---	---	---	1	main
17077656	1.05912	1.03229	0.852906	1.06143	1.06548	1.14692	0.928359	1.27778	1.18752	---	---	ENST00000518078	ENSEMBL	cdna:known chromosome:GRCh37:8:63385776:63386828:-1 gene:ENSG00000254050	FALSE	chr8	-	63385776	63386828	---	---	---	---	---	---	---	---	---	---	---	---	---	---	1	main
17114314	1.19234	1.10849	0.746415	1.41152	0.814831	0.935986	0.929327	1.29377	1.37267	MIR18B	microRNA 18b	NR_029949 // hsa-mir-18b	RefSeq // miRBase Micro RNA Database	Homo sapiens microRNA 18b (MIR18B), microRNA. // MI0001518 Homo sapiens miR-18b stem-loop	FALSE // FALSE	chrX	-	133304071	133304141	---	---	---	---	---	---	---	---	---	---	---	---	---	---	1	main
16855244	1.04054	0.946219	0.892848	1.10276	1.0395	1.13931	0.929775	0.867517	0.892848	MIR4320	microRNA 4320	NR_036204 // hsa-mir-4320	RefSeq // miRBase Micro RNA Database	Homo sapiens microRNA 4320 (MIR4320), microRNA. // MI0015849 Homo sapiens miR-4320 stem-loop	FALSE // FALSE	chr18	-	47652869	47652933	---	---	---	---	---	---	---	---	---	---	---	---	---	---	1	main
16734985	1.09646	0.87453	1.26561	1.07617	1.19712	1.19014	0.929822	1.16515	0.843497	OR52B2 // OR52B2	olfactory receptor, family 52, subfamily B, member 2 // olfactory receptor, family 52, subfamily B, member 2	NM_001004052 // BC136732	RefSeq // GenBank	Homo sapiens olfactory receptor, family 52, subfamily B, member 2 (OR52B2), mRNA. // Homo sapiens olfactory receptor, family 52, subfamily B, member 2, mRNA (cDNA clone MGC:168345 IMAGE:9020722), complete cds.	FALSE // FALSE	chr11	-	6190560	6191638	GO:0007608 // GO:0050896 // GO:0007608 // GO:0050896	sensory perception of smell // response to stimulus // sensory perception of smell // response to stimulus	inferred from electronic annotation // inferred from electronic annotation // inferred from electronic annotation // inferred from electronic annotation	GO:0005886 // GO:0016021 // GO:0005886 // GO:0016021	plasma membrane // integral to membrane // plasma membrane // integral to membrane	inferred from electronic annotation // inferred from electronic annotation // inferred from electronic annotation // inferred from electronic annotation	GO:0004872 // GO:0004984 // GO:0004872 // GO:0004984	receptor activity // olfactory receptor activity // receptor activity // olfactory receptor activity	inferred from electronic annotation // inferred from electronic annotation // inferred from electronic annotation // inferred from electronic annotation	---	---	---	---	---	1	main
17024219	0.906911	1.25452	1.06304	0.9646	0.976932	1.0154	0.929855	0.841184	1.16538	MIR3145	microRNA 3145	NR_036099 // hsa-mir-3145	RefSeq // miRBase Micro RNA Database	Homo sapiens microRNA 3145 (MIR3145), microRNA. // MI0014170 Homo sapiens miR-3145 stem-loop	FALSE // FALSE	chr6	-	138756350	138756431	---	---	---	---	---	---	---	---	---	---	---	---	---	---	1	main
16679338	1.18236	1.3732	0.985071	1.56025	0.968277	0.929954	0.929954	1.2561	0.999839	---	---	---	---	---	---	chr1	+	240861620	240861729	---	---	---	---	---	---	---	---	---	---	---	---	---	---	3	---
17104155	0.856235	1.00129	1.23145	1.06483	0.830452	1.01964	0.930236	0.717378	1.03619	---	---	---	---	---	---	chrX	+	56100757	56102014	---	---	---	---	---	---	---	---	---	---	---	---	---	---	1	---
17096722	1.03182	0.983077	0.969827	0.949217	0.882095	0.703349	0.930288	0.841419	1.02899	OR13C2	olfactory receptor, family 13, subfamily C, member 2	BC136824	GenBank	Homo sapiens olfactory receptor, family 13, subfamily C, member 2, mRNA (cDNA clone MGC:168438 IMAGE:9020815), complete cds.	FALSE	chr9	-	107366924	107367951	GO:0007608 // GO:0050896	sensory perception of smell // response to stimulus	inferred from electronic annotation // inferred from electronic annotation	GO:0005886 // GO:0016021	plasma membrane // integral to membrane	inferred from electronic annotation // inferred from electronic annotation	GO:0004872 // GO:0004984	receptor activity // olfactory receptor activity	inferred from electronic annotation // inferred from electronic annotation	---	---	---	---	---	1	main
17000100	0.812013	0.643358	0.966503	0.776913	0.732623	0.551644	0.930372	0.617478	0.438303	---	---	---	---	---	---	chr5	-	133997420	133997479	---	---	---	---	---	---	---	---	---	---	---	---	---	---	3	---
16842561	1.73297	1.75602	1.64531	1.01359	1.49597	2.07266	0.930736	1.63759	1.23948	---	---	ENST00000365519	ENSEMBL	ncrna:snoRNA chromosome:GRCh37:17:26349356:26349490:-1 gene:ENSG00000202389	FALSE	chr17	-	26349356	26349490	---	---	---	---	---	---	---	---	---	---	---	---	---	---	1	main
17078227	1.04255	1.0625	1.08112	1.13947	1.13997	0.965165	0.93087	0.843507	1.1568	LOC392232	transient receptor potential cation channel, subfamily A, member 1 pseudogene	NR_033867	RefSeq	Homo sapiens transient receptor potential cation channel, subfamily A, member 1 pseudogene (LOC392232), non-coding RNA.	FALSE	chr8	-	73117534	73163869	---	---	---	---	---	---	---	---	---	---	---	---	---	---	1	main
16943171	0.757425	0.905363	0.534016	0.905363	0.87357	0.672218	0.931054	0.649898	1.35983	OR5K1 // OR5K1 // OR5K1 // OR5K1	olfactory receptor, family 5, subfamily K, member 1 // olfactory receptor, family 5, subfamily K, member 1 // olfactory receptor, family 5, subfamily K, member 1 // olfactory receptor, family 5, subfamily K, member 1	NM_001004736 // ENST00000332650 // BC136918	RefSeq // ENSEMBL // GenBank	Homo sapiens olfactory receptor, family 5, subfamily K, member 1 (OR5K1), mRNA. // Olfactory receptor 5K1 gene:ENSG00000232382 // Homo sapiens olfactory receptor, family 5, subfamily K, member 1, mRNA (cDNA clone MGC:168532 IMAGE:9020909), complete cds.	FALSE // FALSE // FALSE	chr3	+	98188324	98189420	GO:0007608 // GO:0050896 // GO:0007608 // GO:0050896 // GO:0007608 // GO:0050896 // GO:0007186 // GO:0007608 // GO:0050896	sensory perception of smell // response to stimulus // sensory perception of smell // response to stimulus // sensory perception of smell // response to stimulus // G-protein coupled receptor protein signaling pathway // sensory perception of smell // response to stimulus	inferred from electronic annotation // inferred from electronic annotation // inferred from electronic annotation // inferred from electronic annotation // --- // --- // --- // inferred from electronic annotation // inferred from electronic annotation	GO:0005886 // GO:0016021 // GO:0005886 // GO:0016021 // GO:0016021 // GO:0005886 // GO:0005886 // GO:0016021	plasma membrane // integral to membrane // plasma membrane // integral to membrane // integral to membrane // plasma membrane // plasma membrane // integral to membrane	inferred from electronic annotation // inferred from electronic annotation // inferred from electronic annotation // inferred from electronic annotation // --- // --- // inferred from electronic annotation // inferred from electronic annotation	GO:0004872 // GO:0004984 // GO:0004872 // GO:0004984 // GO:0004872 // GO:0004984 // GO:0004872 // GO:0004984	receptor activity // olfactory receptor activity // receptor activity // olfactory receptor activity // receptor activity // olfactory receptor activity // receptor activity // olfactory receptor activity	inferred from electronic annotation // inferred from electronic annotation // inferred from electronic annotation // inferred from electronic annotation // --- // --- // inferred from electronic annotation // inferred from electronic annotation	---	---	---	---	---	1	main
16780773	0.846135	1.08193	1.23618	1.03004	0.758398	0.777047	0.931087	1.0414	1.13444	---	---	---	---	---	---	chr13	-	102698284	102698354	---	---	---	---	---	---	---	---	---	---	---	---	---	---	1	---
16769134	1.09823	1.07961	1.09067	1.53216	1.32865	1.24225	0.931667	1.09823	0.92078	---	---	TCONS_00020893-XLOC_010170	Rinn lincRNAs	linc-ARL1-1 chr12:-:101822393-101825034	FALSE	chr12	-	101822394	101825034	---	---	---	---	---	---	---	---	---	---	---	---	---	---	1	main
16966489	0.80275	1.13765	0.59576	0.78536	0.487833	1.68764	0.931792	0.619041	1.21633	---	---	---	---	---	---	chr4	+	45482047	45482153	---	---	---	---	---	---	---	---	---	---	---	---	---	---	3	---
17116942	1.25235	1.42563	1.84149	1.60894	1.41516	1.65161	0.931843	1.25948	1.36407	---	---	---	---	---	---	chrY	-	9928019	9928137	---	---	---	---	---	---	---	---	---	---	---	---	---	---	3	---
16741169	0.821104	0.844555	0.986251	0.886081	0.813175	0.771301	0.931888	0.800501	0.550071	---	---	---	---	---	---	chr11	-	67702034	67707245	---	---	---	---	---	---	---	---	---	---	---	---	---	---	1	---
16860137	0.649045	1.13923	1.07588	0.904005	1.09261	0.812609	0.932187	0.844893	1.35762	---	---	---	---	---	---	chr19	+	20845800	20857891	---	---	---	---	---	---	---	---	---	---	---	---	---	---	1	---
16654977	2.52878	2.48513	0.691387	1.74716	1.20494	2.08366	0.932414	1.86576	2.28449	---	---	---	---	---	---	---	---	0	0	---	---	---	---	---	---	---	---	---	---	---	---	---	---	---	normgene->intron
16782098	0.862893	1.00649	0.940094	1.3329	0.853174	0.975152	0.93256	1.10764	0.941287	---	---	X92035	GenBank	H.sapiens mRNA for T cell receptor alpha chain (clone 354).	FALSE	chr14	+	23000889	23000948	---	---	---	---	---	---	---	---	---	---	---	---	---	---	1	main
17124418	1.12111	0.69929	1.06274	0.883443	1.04365	0.675428	0.932712	1.22499	1.03115	---	---	---	---	---	---	chrU	+	1	403	---	---	---	---	---	---	---	---	---	---	---	---	---	---	1	---
16654829	0.950689	1.015	2.01377	1.13489	1.73644	0.593619	0.932792	1.80381	0.691387	---	---	---	---	---	---	---	---	0	0	---	---	---	---	---	---	---	---	---	---	---	---	---	---	---	normgene->intron
16900041	1.03777	0.940231	1.3516	1.00861	0.669885	0.928237	0.932836	0.805611	0.96416	---	---	TCONS_00005194-XLOC_002197	Rinn lincRNAs	linc-FABP1 chr2:-:88436734-88438049	FALSE	chr2	-	88436735	88438049	---	---	---	---	---	---	---	---	---	---	---	---	---	---	1	main
17013460	0.919612	1.22324	0.947586	0.98823	0.720171	1.19805	0.93285	0.831608	0.774549	---	---	TCONS_00011392-XLOC_005495	Rinn lincRNAs	linc-STXBP5-2 chr6:+:147180316-147184217	FALSE	chr6	+	147180317	147184217	---	---	---	---	---	---	---	---	---	---	---	---	---	---	1	main
16969155	1.05504	1.22485	1.38611	1.51927	1.31612	1.18952	0.93288	0.859167	1.00532	---	---	hsa-mir-3684	miRBase Micro RNA Database	MI0016085 Homo sapiens miR-3684 stem-loop	FALSE	chr4	+	99918538	99918611	---	---	---	---	---	---	---	---	---	---	---	---	---	---	1	main
17004384	0.943416	1.23183	1.24705	1.34383	1.17534	1.16738	0.932976	1.19848	0.940566	---	---	AF210650 // ENST00000356722	GenBank // ENSEMBL	Homo sapiens NAG19 (NAG19) mRNA, complete cds. // Uncharacterized protein C6orf50 gene:ENSG00000145965	FALSE // FALSE	chr6	+	3982909	3984372	---	---	---	GO:0016020 // GO:0016021	membrane // integral to membrane	--- // ---	---	---	---	---	---	---	---	---	1	main
16961732	1.13197	1.19653	1.08113	1.28284	1.10849	1.87493	0.933293	0.521182	0.624527	---	---	---	---	---	---	chr3	-	176838479	176838588	---	---	---	---	---	---	---	---	---	---	---	---	---	---	3	---
16748748	1.05111	1.06207	1.19936	1.11796	1.13396	0.85051	0.933373	1.10301	1.02072	---	---	---	---	---	---	chr12	+	15933002	15935054	---	---	---	---	---	---	---	---	---	---	---	---	---	---	1	---
16690175	0.922729	0.72248	0.978114	1.02024	0.969806	0.93718	0.933743	0.977097	1.08505	---	---	---	---	---	---	chr1	-	102194198	102194293	---	---	---	---	---	---	---	---	---	---	---	---	---	---	1	---
17068344	1.32227	1.36296	1.13318	1.1428	1.0569	1.15228	0.934141	1.40604	1.10641	---	---	---	---	---	---	chr8	+	39972023	39984987	---	---	---	---	---	---	---	---	---	---	---	---	---	---	1	---
16705154	0.883677	0.917308	0.787085	0.996365	0.803727	0.714341	0.934217	1.03432	1.12919	---	---	---	---	---	---	chr10	+	61841499	61841612	---	---	---	---	---	---	---	---	---	---	---	---	---	---	1	---
17019814	1.57282	1.09845	1.0012	1.34827	1.00742	1.09996	0.934459	1.16313	1.26118	---	---	ENST00000412489	ENSEMBL	cdna:novel chromosome:GRCh37:6:47495926:47496397:-1 gene:ENSG00000225515	FALSE	chr6	-	47495926	47496397	---	---	---	---	---	---	---	---	---	---	---	---	---	---	1	main
16755001	1.11681	1.36439	1.04736	0.967011	0.850287	1.15815	0.934771	1.10849	0.979794	---	---	TCONS_00020514-XLOC_009831	Rinn lincRNAs	linc-CLLU1-4 chr12:+:91069064-91078196	FALSE	chr12	+	91069065	91078196	---	---	---	---	---	---	---	---	---	---	---	---	---	---	1	main
17024556	1.0438	1.30509	1.06296	1.08242	1.04665	0.930947	0.93515	0.849467	1.13841	---	---	ENST00000424421	ENSEMBL	cdna:novel chromosome:GRCh37:6:149564435:149565137:-1 gene:ENSG00000225924	FALSE	chr6	-	149564435	149565137	---	---	---	---	---	---	---	---	---	---	---	---	---	---	1	main
16960225	0.878286	0.897368	1.18614	0.672379	0.81076	0.514499	0.935151	1.08977	0.73942	---	---	---	---	---	---	chr3	-	146714394	146714500	---	---	---	---	---	---	---	---	---	---	---	---	---	---	3	---
16965847	0.766652	0.719441	1.11162	0.732742	0.901403	0.536696	0.935201	0.766652	0.584083	---	---	---	---	---	---	chr4	+	33786557	33786615	---	---	---	---	---	---	---	---	---	---	---	---	---	---	3	---
17114306	1.00039	1.04928	1.05034	1.01732	1.20785	1.20193	0.935259	1.18158	1.21966	MIR363	microRNA 363	NR_029852 // hsa-mir-363	RefSeq // miRBase Micro RNA Database	Homo sapiens microRNA 363 (MIR363), microRNA. // MI0000764 Homo sapiens miR-363 stem-loop	FALSE // FALSE	chrX	-	133303408	133303482	---	---	---	---	---	---	---	---	---	---	---	---	---	---	1	main
17109871	1.25816	1.1331	0.906773	1.32016	1.08119	1.06831	0.935477	0.68948	1.25816	---	---	---	---	---	---	chrX	-	27270236	27270352	---	---	---	---	---	---	---	---	---	---	---	---	---	---	3	---
16987636	1.0712	0.980192	0.84191	1.31393	0.905554	0.981652	0.935708	0.833869	1.1389	---	---	---	---	---	---	chr5	+	99489376	99489483	---	---	---	---	---	---	---	---	---	---	---	---	---	---	3	---
16947041	1.13574	1.19994	1.34945	1.36458	1.38767	1.47104	0.935715	1.40823	1.05844	---	---	---	---	---	---	chr3	+	151515272	151526037	---	---	---	---	---	---	---	---	---	---	---	---	---	---	1	---
17120750	0.72754	0.757442	0.836804	0.856286	0.914944	0.970352	0.935902	0.486287	0.918061	---	---	---	---	---	---	chrU	+	1	346	---	---	---	---	---	---	---	---	---	---	---	---	---	---	1	---
16815810	0.640476	0.805817	2.05221	0.998537	1.46135	1.05117	0.935925	0.869026	0.992293	---	---	---	---	---	---	chr16	+	10590129	10590231	---	---	---	---	---	---	---	---	---	---	---	---	---	---	3	---
16979833	1.03863	1.18898	1.06945	1.11361	1.17038	1.11529	0.935938	1.14824	1.11968	---	---	TCONS_00007837-XLOC_004084 // ENST00000514293	Rinn lincRNAs // ENSEMBL	linc-PABPC4L-4 chr4:-:135854043-135855286 // cdna:known chromosome:GRCh37:4:135854044:135855286:-1 gene:ENSG00000249847	FALSE // FALSE	chr4	-	135854044	135855286	---	---	---	---	---	---	---	---	---	---	---	---	---	---	1	main
16949931	0.972647	0.921523	0.936106	0.912809	0.842619	1.03622	0.936106	0.933452	1.00744	---	---	---	---	---	---	chr3	+	195799690	195799751	---	---	---	---	---	---	---	---	---	---	---	---	---	---	3	---
16905106	1.04703	0.936106	1.10849	0.678788	0.791231	0.778245	0.936106	0.899883	0.99114	---	---	---	---	---	---	chr2	-	172713076	172713180	---	---	---	---	---	---	---	---	---	---	---	---	---	---	3	---
16701891	1.05337	1.31919	0.92533	0.84715	1.12991	0.994742	0.936209	0.775266	1.14324	---	---	---	---	---	---	chr10	+	3276655	3276792	---	---	---	---	---	---	---	---	---	---	---	---	---	---	3	---
16652275	0.256641	1.33202	1.02218	0.929298	1.88736	3.10778	0.936241	1.42952	1.33202	---	---	---	---	---	---	---	---	0	0	---	---	---	---	---	---	---	---	---	---	---	---	---	---	---	normgene->intron
16748237	1.00082	1.20831	0.66823	1.19567	0.794484	1.11655	0.936402	1.12669	1.24564	---	---	---	---	---	---	chr12	+	10019626	10022407	---	---	---	---	---	---	---	---	---	---	---	---	---	---	1	---
16913854	1.06431	1.23505	0.974846	1.20448	1.24589	1.07138	0.936717	0.980155	1.12285	---	---	---	---	---	---	chr20	+	42034113	42034218	---	---	---	---	---	---	---	---	---	---	---	---	---	---	3	---
16733589	0.983708	1.34515	0.982624	1.09112	0.946742	0.841049	0.936764	0.950641	0.879852	---	---	ENST00000516542	ENSEMBL	ncrna:snRNA chromosome:GRCh37:11:131255144:131255258:1 gene:ENSG00000252351	FALSE	chr11	+	131255144	131255258	---	---	---	---	---	---	---	---	---	---	---	---	---	---	1	main
16783161	0.991463	1.46303	1.09104	1.77575	1.08085	1.17281	0.936849	0.749333	1.37701	---	---	---	---	---	---	chr14	+	31612145	31612254	---	---	---	---	---	---	---	---	---	---	---	---	---	---	3	---
16860300	1.10293	1.33885	0.691387	0.954735	1.06963	0.788035	0.936923	0.926574	0.969977	---	---	---	---	---	---	chr19	+	23369034	23369139	---	---	---	---	---	---	---	---	---	---	---	---	---	---	1	---
17124508	1.00612	1.14306	1.08108	1.06564	1.14457	1.19679	0.936981	0.990562	0.764575	---	---	---	---	---	---	chrU	+	1	3120	---	---	---	---	---	---	---	---	---	---	---	---	---	---	1	---
16817252	0.862136	1.015	1.39996	1.14645	2.38025	1.08039	0.937527	0.757254	1.12818	---	---	---	---	---	---	chr16	+	27296164	27296191	---	---	---	---	---	---	---	---	---	---	---	---	---	---	1	---
16807452	0.889763	0.997454	0.913255	0.981865	0.829559	1.12164	0.937551	0.688315	0.93043	---	---	---	---	---	---	chr15	-	40899410	40899510	---	---	---	---	---	---	---	---	---	---	---	---	---	---	3	---
16911147	1.26623	1.31423	1.37292	1.31232	1.21633	1.18297	0.937679	1.13191	1.77387	---	---	ENST00000516249	ENSEMBL	ncrna:snoRNA chromosome:GRCh37:20:4863030:4863122:1 gene:ENSG00000252058	FALSE	chr20	+	4863030	4863122	---	---	---	---	---	---	---	---	---	---	---	---	---	---	3	main
17105276	0.773584	1.12465	1.02499	0.640982	0.735235	1.22342	0.937686	0.830493	0.865626	---	---	---	---	---	---	chrX	+	93433004	93433105	---	---	---	---	---	---	---	---	---	---	---	---	---	---	3	---
17012672	0.996873	1.13837	1.3792	1.58708	0.901188	0.939896	0.937735	0.929974	0.919885	---	---	TCONS_00011371-XLOC_005464 // TCONS_00011370-XLOC_005464	Rinn lincRNAs // Rinn lincRNAs	linc-TAAR9-2 chr6:+:132411672-132420366 // linc-TAAR9-2 chr6:+:132406223-132420419	FALSE // FALSE	chr6	+	132406224	132420419	---	---	---	---	---	---	---	---	---	---	---	---	---	---	1	main
17120534	0.89778	1.10849	0.814092	1.00765	0.766152	0.940677	0.937749	1.42952	1.13014	---	---	---	---	---	---	chrU	+	1	275	---	---	---	---	---	---	---	---	---	---	---	---	---	---	1	---
17123372	0.584482	1.05423	1.18428	1.27265	0.815169	0.830222	0.93775	0.741852	1.15274	---	---	---	---	---	---	chrU	+	1	1004	---	---	---	---	---	---	---	---	---	---	---	---	---	---	1	---
16712615	1.50518	1.10849	1.19272	1.38141	0.984904	1.2004	0.937827	1.09293	1.16538	---	---	TCONS_00017941-XLOC_008752 // TCONS_00017940-XLOC_008752 // TCONS_00018455-XLOC_008752 // TCONS_00018454-XLOC_008752 // ENST00000455612 // ENST00000449071	Rinn lincRNAs // Rinn lincRNAs // Rinn lincRNAs // Rinn lincRNAs // ENSEMBL // ENSEMBL	linc-ENKUR-2 chr10:-:26866604-26868236 // linc-ENKUR-2 chr10:-:26866604-26868024 // linc-ENKUR-2 chr10:-:26866520-26868298 // linc-ENKUR-2 chr10:-:26866504-26868309 // cdna:known chromosome:GRCh37:10:26866605:26868024:-1 gene:ENSG00000236894 // cdna:known chromosome:GRCh37:10:26866605:26868236:-1 gene:ENSG00000236894	FALSE // FALSE // FALSE // FALSE // FALSE // FALSE	chr10	-	26866505	26868309	---	---	---	---	---	---	---	---	---	---	---	---	---	---	1	main
16897768	1.21835	1.54575	1.29917	1.06366	1.20731	0.915611	0.937883	1.08869	1.18769	---	---	---	---	---	---	chr2	-	55683242	55683340	---	---	---	---	---	---	---	---	---	---	---	---	---	---	3	---
16994880	1.60626	1.20354	1.18916	0.681548	1.09757	0.788035	0.938056	1.01952	1.81337	---	---	---	---	---	---	chr5	-	30101586	30102332	---	---	---	---	---	---	---	---	---	---	---	---	---	---	1	---
16865042	1.61664	0.934553	0.996695	0.805365	0.91685	1.06439	0.938106	0.758141	1.34523	MIR525	microRNA 525	NR_030192 // hsa-mir-525	RefSeq // miRBase Micro RNA Database	Homo sapiens microRNA 525 (MIR525), microRNA. // MI0003152 Homo sapiens miR-525 stem-loop	FALSE // FALSE	chr19	+	54200787	54200871	---	---	---	---	---	---	---	---	---	---	---	---	---	---	1	main
16783618	0.985027	1.03644	1.03644	0.579381	0.820661	0.718581	0.938113	0.808191	0.849463	---	---	---	---	---	---	chr14	+	39456485	39456587	---	---	---	---	---	---	---	---	---	---	---	---	---	---	3	---
16652117	1.42166	0.633892	0.97458	0.745804	1.34593	1.2223	0.938202	0.938202	1.19213	---	---	---	---	---	---	---	---	0	0	---	---	---	---	---	---	---	---	---	---	---	---	---	---	---	normgene->intron
16778058	0.925952	1.16094	1.15402	0.83234	0.894661	0.880977	0.938351	0.988668	0.957915	---	---	ENST00000430191	ENSEMBL	cdna:novel chromosome:GRCh37:13:35621967:35623401:-1 gene:ENSG00000225474	FALSE	chr13	-	35621967	35623401	---	---	---	---	---	---	---	---	---	---	---	---	---	---	1	main
AFFX-ERCC-00077_st	0.77648	0.780466	1.00571	0.856477	0.843842	0.864919	0.938446	0.752165	0.766978
16942550	0.967656	1.09143	1.37993	1.00025	1.02832	0.805002	0.938489	0.873263	1.00089	---	---	ENST00000390806	ENSEMBL	ncrna:miRNA chromosome:GRCh37:3:68684067:68684160:1 gene:ENSG00000212095	FALSE	chr3	+	68684067	68684160	---	---	---	---	---	---	---	---	---	---	---	---	---	---	1	main
16833035	1.08439	1.07334	0.942167	1.13461	0.853137	1.20725	0.938502	1.10058	1.02436	---	---	---	---	---	---	chr17	+	30040772	30040872	---	---	---	---	---	---	---	---	---	---	---	---	---	---	3	---
16898909	0.93872	0.890232	0.848902	0.856835	0.903903	0.719961	0.93872	0.526118	0.939366	---	---	---	---	---	---	chr2	-	71606885	71606988	---	---	---	---	---	---	---	---	---	---	---	---	---	---	3	---
17123600	1.1259	1.18098	1.227	1.01837	1.02637	0.936829	0.939059	0.946145	1.21826	---	---	---	---	---	---	chrU	+	1	377	---	---	---	---	---	---	---	---	---	---	---	---	---	---	3	---
16991596	0.708035	0.952402	0.86117	1.06288	0.950689	0.818914	0.939114	0.853908	0.813958	---	---	---	---	---	---	chr5	+	157006505	157006607	---	---	---	---	---	---	---	---	---	---	---	---	---	---	1	---
17012662	0.958224	0.838833	1.45462	1.0452	1.10072	0.929438	0.93921	0.754476	1.08489	---	---	ENST00000364025	ENSEMBL	ncrna:misc_RNA chromosome:GRCh37:6:132141474:132141793:1 gene:ENSG00000200895	FALSE	chr6	+	132141474	132141793	---	---	---	---	---	---	---	---	---	---	---	---	---	---	1	main
17074486	1.28973	1.18417	0.839148	0.755631	0.806523	1.56622	0.939326	1.00859	0.566234	---	---	ENST00000516734	ENSEMBL	ncrna:snoRNA chromosome:GRCh37:8:8916049:8916140:-1 gene:ENSG00000252543	FALSE	chr8	-	8916049	8916140	---	---	---	---	---	---	---	---	---	---	---	---	---	---	3	main
16716713	0.926885	0.717679	0.709309	0.731996	0.539104	0.711779	0.939444	0.804339	0.448144	---	---	---	---	---	---	chr10	-	95915396	95915502	---	---	---	---	---	---	---	---	---	---	---	---	---	---	3	---
17012138	0.99878	1.20023	1.23064	0.937588	0.977982	1.02362	0.939547	1.07295	0.796677	---	---	---	---	---	---	chr6	+	120336325	120336403	---	---	---	---	---	---	---	---	---	---	---	---	---	---	1	---
17084961	0.758973	1.41391	1.34189	0.952485	0.820704	0.675829	0.939585	0.636279	0.823006	---	---	---	---	---	---	chr9	+	37322256	37322368	---	---	---	---	---	---	---	---	---	---	---	---	---	---	3	---
16658653	1.77762	2.05791	1.30653	1.79025	1.2872	1.89972	0.939793	1.76455	1.77931	---	---	---	---	---	---	chr1	+	9338450	9338592	---	---	---	---	---	---	---	---	---	---	---	---	---	---	3	---
16719285	1.19948	1.11721	1.26693	1.46864	1.53006	1.43643	0.940393	0.800184	1.24957	---	---	---	---	---	---	chr10	-	126503527	126503631	---	---	---	---	---	---	---	---	---	---	---	---	---	---	3	---
16865086	0.885714	0.796924	0.884896	0.701117	0.876885	0.867011	0.940688	1.05839	0.83897	MIR517C	microRNA 517c	NR_030214 // hsa-mir-517c	RefSeq // miRBase Micro RNA Database	Homo sapiens microRNA 517c (MIR517C), microRNA. // MI0003174 Homo sapiens miR-517c stem-loop	FALSE // FALSE	chr19	+	54244567	54244661	---	---	---	---	---	---	---	---	---	---	---	---	---	---	3	main
16952453	0.855112	0.998071	0.845134	0.915801	0.768406	0.80736	0.940848	0.794462	0.928451	---	---	---	---	---	---	chr3	-	40540382	40540494	---	---	---	---	---	---	---	---	---	---	---	---	---	---	1	---
17113177	1.54629	0.747795	1.28771	0.886523	0.838566	1.04337	0.941229	0.844124	1.14008	---	---	---	---	---	---	chrX	-	107144375	107144476	---	---	---	---	---	---	---	---	---	---	---	---	---	---	3	---
16702388	1.23912	1.23475	1.25222	1.41456	1.17401	1.12134	0.941246	1.31151	1.02539	---	---	TCONS_00017702-XLOC_008389 // ENST00000429539 // BC032914	Rinn lincRNAs // ENSEMBL // GenBank	linc-CELF2-2 chr10:+:10100684-10105465 // cdna:known chromosome:GRCh37:10:10100685:10105465:1 gene:ENSG00000224788 // Homo sapiens cDNA clone IMAGE:5265675.	FALSE // FALSE // FALSE	chr10	+	10100685	10105465	---	---	---	---	---	---	---	---	---	---	---	---	---	---	1	main
17116774	0.97836	0.757328	1.1407	1.26868	1.0629	0.806103	0.941295	0.607621	0.975566	---	---	---	---	---	---	chrY	-	5742287	5742379	---	---	---	---	---	---	---	---	---	---	---	---	---	---	3	---
17122740	1.085	1.36296	1.22186	1.16883	1.06026	1.20725	0.941539	1.10849	0.955171	---	---	---	---	---	---	chrU	+	1	248	---	---	---	---	---	---	---	---	---	---	---	---	---	---	3	---
16960689	0.950689	0.804963	1.19333	0.964558	0.950689	0.903945	0.941862	0.968951	0.936823	---	---	TCONS_00005853-XLOC_003296	Rinn lincRNAs	linc-GPR149-3 chr3:-:154229323-154257098	FALSE	chr3	-	154229324	154257098	---	---	---	---	---	---	---	---	---	---	---	---	---	---	1	main
16690060	0.903711	1.07228	1.37211	1.42514	0.971353	1.08239	0.942146	1.35091	1.70063	---	---	---	---	---	---	chr1	-	100250296	100250441	---	---	---	---	---	---	---	---	---	---	---	---	---	---	1	---
16650499	1.33437	1.61187	2.13881	1.26748	1.85122	1.86437	0.942295	1.25075	0.533891	---	---	---	---	---	---	---	---	0	0	---	---	---	---	---	---	---	---	---	---	---	---	---	---	---	normgene->intron
17081539	0.901304	1.11951	1.80935	1.10481	1.10849	1.15787	0.94236	0.834833	1.32318	---	---	TCONS_00015529-XLOC_007237	Rinn lincRNAs	linc-ZFAT-6 chr8:-:137816857-137817399	FALSE	chr8	-	137816858	137817399	---	---	---	---	---	---	---	---	---	---	---	---	---	---	1	main
16773428	0.971769	1.88736	0.985207	1.22677	0.993452	1.11971	0.942779	0.693973	1.13943	---	---	---	---	---	---	chr13	+	26442061	26455095	---	---	---	---	---	---	---	---	---	---	---	---	---	---	3	---
17125054	0.88753	0.95549	1.28788	1.23903	1.18188	1.0862	0.942909	0.926985	0.719106	---	---	---	---	---	---	chrU	+	1	298	---	---	---	---	---	---	---	---	---	---	---	---	---	---	1	---
16700987	0.97589	0.857212	1.13369	0.857212	0.97589	0.921523	0.94317	1.21973	1.16538	---	---	ENST00000516481	ENSEMBL	ncrna:snoRNA chromosome:GRCh37:1:237718340:237718471:-1 gene:ENSG00000252290	FALSE	chr1	-	237718340	237718471	---	---	---	---	---	---	---	---	---	---	---	---	---	---	1	main
16921783	1.06415	1.39261	0.863532	0.717188	0.994575	0.666057	0.943373	1.72008	0.72925	---	---	---	---	---	---	chr21	+	24849960	24863043	---	---	---	---	---	---	---	---	---	---	---	---	---	---	1	---
16697476	1.27298	1.25278	0.922871	1.298	1.42049	1.34327	0.943413	1.42119	1.3621	---	---	TCONS_00000708-XLOC_001136 // ENST00000447056	Rinn lincRNAs // ENSEMBL	linc-B3GALT2-2 chr1:-:193653375-193657559 // cdna:known chromosome:GRCh37:1:193653376:193657559:-1 gene:ENSG00000237011	FALSE // FALSE	chr1	-	193653376	193657559	---	---	---	---	---	---	---	---	---	---	---	---	---	---	1	main
17106301	0.55936	0.828072	1.12201	1.00507	0.60069	1.00327	0.943461	0.749602	0.633121	---	---	---	---	---	---	chrX	+	111904885	111904996	---	---	---	---	---	---	---	---	---	---	---	---	---	---	3	---
17012886	0.735479	1.15978	1.28184	0.888139	1.11826	1.1331	0.943749	1.22456	0.781066	---	---	---	---	---	---	chr6	+	136951381	136951493	---	---	---	---	---	---	---	---	---	---	---	---	---	---	1	---
16887145	0.966533	1.4245	0.94194	0.754898	0.720955	0.606671	0.944125	0.826167	1.04544	---	---	---	---	---	---	chr2	+	167215240	167215343	---	---	---	---	---	---	---	---	---	---	---	---	---	---	3	---
17119298	1.10849	1.10849	1.32022	1.46875	1.23665	1.29184	0.944289	0.907948	1.04857	---	---	---	---	---	---	chrU	+	1	83	---	---	---	---	---	---	---	---	---	---	---	---	---	---	3	---
16777427	1.22497	0.693238	1.14084	1.13128	1.47576	0.561987	0.944313	0.826118	0.890268	C1QTNF9B // C1QTNF9B // C1QTNF9B	C1q and tumor necrosis factor related protein 9B // C1q and tumor necrosis factor related protein 9B // C1q and tumor necrosis factor related protein 9B	ENST00000382137 // ENST00000382145 // BC144450	ENSEMBL // ENSEMBL // GenBank	Isoform 1 of Complement C1q tumor necrosis factor-related protein 9B gene:ENSG00000205863 // Pseudogene candidate gene:ENSG00000205863 // Homo sapiens cDNA clone IMAGE:9052976.	FALSE // FALSE // FALSE	chr13	-	24462240	24476794	---	---	---	GO:0005576 // GO:0005576 // GO:0005576 // GO:0005576	extracellular region // extracellular region // extracellular region // extracellular region	inferred from electronic annotation // --- // inferred from electronic annotation // inferred from electronic annotation	---	---	---	---	---	---	---	---	1	main
16936169	1.13524	1.38743	0.922802	1.17936	1.14967	0.843446	0.944797	1.10774	1.02254	---	---	TCONS_00029492-XLOC_014407 // ENST00000457518	Rinn lincRNAs // ENSEMBL	linc-CERK-6 chr22:-:48440526-48444366 // cdna:known chromosome:GRCh37:22:48440527:48444366:-1 gene:ENSG00000235154	FALSE // FALSE	chr22	-	48440527	48444366	---	---	---	---	---	---	---	---	---	---	---	---	---	---	1	main
16907482	1.05317	0.921523	1.18636	1.84742	1.31188	1.18724	0.94483	1.10849	0.97097	---	---	ENST00000365189	ENSEMBL	ncrna:snoRNA chromosome:GRCh37:2:203917008:203917141:-1 gene:ENSG00000202059	FALSE	chr2	-	203917008	203917141	---	---	---	---	---	---	---	---	---	---	---	---	---	---	1	main
16754831	1.10128	1.79912	1.36754	1.27394	0.985013	0.790015	0.944871	1.11275	0.984815	---	---	---	---	---	---	chr12	+	83415669	83415771	---	---	---	---	---	---	---	---	---	---	---	---	---	---	1	---
17126094	0.998247	1.31083	1.12581	1.33508	1.11972	1.41099	0.945021	1.15553	1.41005	---	---	---	---	---	---	chrU	+	1	767	---	---	---	---	---	---	---	---	---	---	---	---	---	---	3	---
17126132	0.998247	1.31083	1.12581	1.33508	1.11972	1.41099	0.945021	1.15553	1.41005	---	---	---	---	---	---	chrU	+	1	767	---	---	---	---	---	---	---	---	---	---	---	---	---	---	3	---
16656443	1.7875	1.29903	0.691387	1.30925	1.91882	1.59235	0.945183	1.62432	0.770425	---	---	---	---	---	---	---	---	0	0	---	---	---	---	---	---	---	---	---	---	---	---	---	---	---	normgene->intron
16996410	1.00418	1.39294	0.930456	1.34827	1.39162	1.36224	0.945206	0.974372	0.580788	---	---	---	---	---	---	chr5	-	56464935	56465036	---	---	---	---	---	---	---	---	---	---	---	---	---	---	3	---
16976524	0.640209	0.843587	0.558012	0.7893	0.927866	0.871571	0.945503	0.690037	0.973915	UGT2B17 // UGT2B17 // UGT2B17 // UGT2B17	UDP glucuronosyltransferase 2 family, polypeptide B17 // UDP glucuronosyltransferase 2 family, polypeptide B17 // UDP glucuronosyltransferase 2 family, polypeptide B17 // UDP glucuronosyltransferase 2 family, polypeptide B17	NM_001077 // ENST00000317746 // U59209	RefSeq // ENSEMBL // GenBank	Homo sapiens UDP glucuronosyltransferase 2 family, polypeptide B17 (UGT2B17), mRNA. // UDP-glucuronosyltransferase 2B17 gene:ENSG00000197888 // Homo sapiens C19steroid specific UDP-glucuronosyltransferase mRNA, complete cds.	FALSE // FALSE // FALSE	chr4	-	69402902	69434245	GO:0008152 // GO:0008202 // GO:0008152 // GO:0008202 // GO:0008152 // GO:0008202 // GO:0008152 // GO:0008202	metabolic process // steroid metabolic process // metabolic process // steroid metabolic process // metabolic process // steroid metabolic process // metabolic process // steroid metabolic process	inferred from electronic annotation // traceable author statement // inferred from electronic annotation // traceable author statement // --- // --- // inferred from electronic annotation // traceable author statement	GO:0005624 // GO:0005783 // GO:0005789 // GO:0005792 // GO:0016020 // GO:0016021 // GO:0005624 // GO:0005783 // GO:0005789 // GO:0005792 // GO:0016020 // GO:0016021 // GO:0016020 // GO:0005783 // GO:0016021 // GO:0005624 // GO:0005789 // GO:0005792 // GO:0005624 // GO:0005783 // GO:0005789 // GO:0005792 // GO:0016020 // GO:0016021	membrane fraction // endoplasmic reticulum // endoplasmic reticulum membrane // microsome // membrane // integral to membrane // membrane fraction // endoplasmic reticulum // endoplasmic reticulum membrane // microsome // membrane // integral to membrane // membrane // endoplasmic reticulum // integral to membrane // membrane fraction // endoplasmic reticulum membrane // microsome // membrane fra…	traceable author statement // inferred from electronic annotation // inferred from electronic annotation // inferred from electronic annotation // inferred from electronic annotation // inferred from electronic annotation // traceable author statement // inferred from electronic annotation // inferred from electronic annotation // inferred from electronic annotation // inferred from electronic an…	GO:0001972 // GO:0015020 // GO:0001972 // GO:0015020 // GO:0015020 // GO:0016758 // GO:0001972 // GO:0015020	retinoic acid binding // glucuronosyltransferase activity // retinoic acid binding // glucuronosyltransferase activity // glucuronosyltransferase activity // transferase activity, transferring hexosyl groups // retinoic acid binding // glucuronosyltransferase activity	inferred from direct assay // inferred from electronic annotation // inferred from direct assay // inferred from electronic annotation // --- // --- // inferred from direct assay // inferred from electronic annotation	---	---	---	---	---	1	main
16655109	0.80175	1.1181	2.67854	1.88366	0.893342	0.777602	0.945928	1.15946	0.703284	---	---	---	---	---	---	---	---	0	0	---	---	---	---	---	---	---	---	---	---	---	---	---	---	---	normgene->intron
17065910	0.778211	1.17887	0.948732	0.899863	0.923402	0.745314	0.946062	1.17265	1.0574	---	---	TCONS_00014625-XLOC_006722	Rinn lincRNAs	linc-C8orf79-1 chr8:+:12722982-12729454	FALSE	chr8	+	12722983	12729454	---	---	---	---	---	---	---	---	---	---	---	---	---	---	1	main
17123210	0.675189	0.931184	1.00361	1.04566	0.691019	0.934573	0.946485	1.10359	0.928451	---	---	---	---	---	---	chrU	+	1	337	---	---	---	---	---	---	---	---	---	---	---	---	---	---	1	---
17068712	1.37946	1.20058	1.6716	2.54256	2.54918	1.7392	0.946508	1.28836	1.56449	---	---	---	---	---	---	chr8	+	47742672	47742778	---	---	---	---	---	---	---	---	---	---	---	---	---	---	3	---
16853039	0.760486	0.921523	0.997599	1.09539	0.843394	0.789448	0.946587	0.800184	0.651139	---	---	---	---	---	---	chr18	+	71678883	71682149	---	---	---	---	---	---	---	---	---	---	---	---	---	---	1	---
17120024	0.91664	0.9235	0.949516	0.835219	0.765733	0.937976	0.946781	0.934849	0.970099	---	---	---	---	---	---	chrU	+	1	224	---	---	---	---	---	---	---	---	---	---	---	---	---	---	1	---
17011253	0.86667	1.14525	1.09728	0.96334	1.03452	0.940322	0.946806	1.20334	0.944384	---	---	ENST00000422930	ENSEMBL	cdna:novel chromosome:GRCh37:6:105278973:105293693:1 gene:ENSG00000227535	FALSE	chr6	+	105278973	105293693	---	---	---	---	---	---	---	---	---	---	---	---	---	---	1	main
16802100	0.778353	1.10849	0.985627	0.921523	1.02873	0.788035	0.94705	1.72376	0.851345	---	---	---	---	---	---	chr15	+	65588389	65588505	---	---	---	---	---	---	---	---	---	---	---	---	---	---	3	---
16998785	0.824103	0.731352	1.13407	0.835791	0.950689	0.670736	0.947111	0.653007	0.516532	---	---	---	---	---	---	chr5	-	109849530	109849616	---	---	---	---	---	---	---	---	---	---	---	---	---	---	3	---
16650921	1.29286	1.03469	1.29721	2.99675	1.16052	0.87668	0.947307	0.922216	1.06333	---	---	---	---	---	---	---	---	0	0	---	---	---	---	---	---	---	---	---	---	---	---	---	---	---	normgene->intron
16999037	0.794366	1.30176	0.9812	1.30864	0.938677	0.953863	0.947359	0.896775	1.02869	---	---	ENST00000333482	ENSEMBL	cdna:novel chromosome:GRCh37:5:115027159:115027864:-1 gene:ENSG00000249021	FALSE	chr5	-	115027159	115027864	---	---	---	---	---	---	---	---	---	---	---	---	---	---	1	main
16651825	1.58235	2.04544	0.705551	0.840928	1.52517	1.03304	0.947441	1.57649	1.26555	---	---	---	---	---	---	---	---	0	0	---	---	---	---	---	---	---	---	---	---	---	---	---	---	---	normgene->intron
16922170	1.05293	0.708212	1.051	1.19227	0.931171	1.33174	0.947611	0.768956	1.47395	---	---	ENST00000516236	ENSEMBL	ncrna:snoRNA chromosome:GRCh37:21:33910609:33910744:1 gene:ENSG00000252045	FALSE	chr21	+	33910609	33910744	---	---	---	---	---	---	---	---	---	---	---	---	---	---	3	main
16705006	0.950689	1.21882	0.865418	0.881663	0.925007	0.958203	0.947615	0.950689	1.04338	MIR605	microRNA 605	NR_030336 // hsa-mir-605	RefSeq // miRBase Micro RNA Database	Homo sapiens microRNA 605 (MIR605), microRNA. // MI0003618 Homo sapiens miR-605 stem-loop	FALSE // FALSE	chr10	+	53059333	53059415	---	---	---	---	---	---	---	---	---	---	---	---	---	---	1	main
16878067	1.78634	1.56989	1.35947	1.22687	0.822071	1.04559	0.947638	1.00976	1.22613	---	---	---	---	---	---	chr2	+	27283906	27284683	---	---	---	---	---	---	---	---	---	---	---	---	---	---	1	---
17083582	1.34665	1.30208	1.37349	1.37333	1.31916	1.17605	0.947655	1.09659	1.05148	---	---	ENST00000449531	ENSEMBL	cdna:known chromosome:GRCh37:9:9799423:9803784:1 gene:ENSG00000230920	FALSE	chr9	+	9799423	9803784	---	---	---	---	---	---	---	---	---	---	---	---	---	---	1	main
16753890	1.1812	1.09139	1.56067	1.16716	1.20657	1.20936	0.947726	0.997038	1.20009	---	---	---	---	---	---	chr12	+	69605903	69618022	---	---	---	---	---	---	---	---	---	---	---	---	---	---	1	---
16853525	1.04718	1.32294	1.59321	0.980816	1.14923	1.16479	0.948061	1.13769	0.851147	---	---	ENST00000516449	ENSEMBL	ncrna:snoRNA chromosome:GRCh37:18:3025432:3025564:-1 gene:ENSG00000252258	FALSE	chr18	-	3025432	3025564	---	---	---	---	---	---	---	---	---	---	---	---	---	---	1	main
16656881	0.935389	1.03436	0.71519	1.23846	1.37084	0.593619	0.948092	1.40572	0.639546	---	---	---	---	---	---	---	---	0	0	---	---	---	---	---	---	---	---	---	---	---	---	---	---	---	normgene->intron
16665162	0.995484	1.10975	0.985021	0.838072	0.95789	0.917546	0.948581	0.940423	1.10719	---	---	TCONS_00000952-XLOC_000210	Rinn lincRNAs	linc-PRKAA2-5 chr1:+:56427583-56436730	FALSE	chr1	+	56427584	56436730	---	---	---	---	---	---	---	---	---	---	---	---	---	---	1	main
16982323	0.948713	0.92238	1.02771	0.951446	0.917815	1.0745	0.948713	0.957265	0.749537	---	---	TCONS_00007931-XLOC_004219	Rinn lincRNAs	linc-FAT1-6 chr4:-:188437306-188438362	FALSE	chr4	-	188437307	188438362	---	---	---	---	---	---	---	---	---	---	---	---	---	---	1	main
17120904	0.595975	0.632083	0.842163	0.918972	0.850506	0.901935	0.948723	1.25318	0.965406	---	---	---	---	---	---	chrU	+	1	696	---	---	---	---	---	---	---	---	---	---	---	---	---	---	1	---
17120760	0.695529	1.08054	1.0586	0.928343	0.850742	0.835992	0.948809	0.753554	0.552285	---	---	---	---	---	---	chrU	+	1	389	---	---	---	---	---	---	---	---	---	---	---	---	---	---	1	---
16996841	0.85547	1.71546	1.09208	1.08288	0.879706	1.01421	0.949037	1.30541	1.32108	---	---	---	---	---	---	chr5	-	67454889	67454974	---	---	---	---	---	---	---	---	---	---	---	---	---	---	1	---
16806700	0.905838	1.25303	0.72781	0.893608	1.07369	1.14327	0.949364	0.72781	0.867166	---	---	---	---	---	---	chr15	-	32718489	32718621	---	---	---	---	---	---	---	---	---	---	---	---	---	---	3	---
16979120	0.838309	0.740801	0.73764	0.855147	0.905683	0.752614	0.949369	0.973389	0.86883	---	---	---	---	---	---	chr4	-	113676973	113677073	---	---	---	---	---	---	---	---	---	---	---	---	---	---	3	---
16781571	0.990516	1.63922	1.87435	1.55272	1.0023	1.01985	0.949422	0.82673	0.870289	---	---	---	---	---	---	chr14	+	21147570	21147671	---	---	---	---	---	---	---	---	---	---	---	---	---	---	3	---
16902396	0.806688	0.878458	0.969199	0.954627	0.61708	0.666057	0.949732	0.811362	0.742483	---	---	---	---	---	---	chr2	-	124626833	124627147	---	---	---	---	---	---	---	---	---	---	---	---	---	---	1	---
16865048	1.13373	1.80548	1.53306	1.58277	2.11713	2.12465	0.949766	1.67342	1.46855	MIR520B	microRNA 520b	NR_030195 // hsa-mir-520b	RefSeq // miRBase Micro RNA Database	Homo sapiens microRNA 520b (MIR520B), microRNA. // MI0003155 Homo sapiens miR-520b stem-loop	FALSE // FALSE	chr19	+	54204481	54204541	---	---	---	---	---	---	---	---	---	---	---	---	---	---	3	main
16735325	1.04285	1.29152	0.961991	0.797921	1.02685	1.05108	0.949791	0.931663	0.866059	OR10A6 // OR10A6	olfactory receptor, family 10, subfamily A, member 6 // olfactory receptor, family 10, subfamily A, member 6	NM_001004461 // ENST00000309838	RefSeq // ENSEMBL	Homo sapiens olfactory receptor, family 10, subfamily A, member 6 (OR10A6), mRNA. // Olfactory receptor 10A6 gene:ENSG00000175393	FALSE // FALSE	chr11	-	7949180	7950209	GO:0007608 // GO:0050896 // GO:0007608 // GO:0050896 // GO:0007608 // GO:0050896 // GO:0007186	sensory perception of smell // response to stimulus // sensory perception of smell // response to stimulus // sensory perception of smell // response to stimulus // G-protein coupled receptor protein signaling pathway	inferred from electronic annotation // inferred from electronic annotation // inferred from electronic annotation // inferred from electronic annotation // --- // --- // ---	GO:0005886 // GO:0016021 // GO:0005886 // GO:0016021 // GO:0016021 // GO:0005886	plasma membrane // integral to membrane // plasma membrane // integral to membrane // integral to membrane // plasma membrane	inferred from electronic annotation // inferred from electronic annotation // inferred from electronic annotation // inferred from electronic annotation // --- // ---	GO:0004872 // GO:0004984 // GO:0004872 // GO:0004984 // GO:0004872 // GO:0004984	receptor activity // olfactory receptor activity // receptor activity // olfactory receptor activity // receptor activity // olfactory receptor activity	inferred from electronic annotation // inferred from electronic annotation // inferred from electronic annotation // inferred from electronic annotation // --- // ---	---	---	---	---	---	1	main
16924513	1.34628	1.1116	1.07149	0.928611	1.05644	1.10577	0.949991	0.867429	1.25065	---	---	---	---	---	---	chr21	-	26842421	26842513	---	---	---	---	---	---	---	---	---	---	---	---	---	---	3	---
16942709	0.988236	1.34793	2.07853	1.12212	1.33437	0.872395	0.95022	0.961245	1.43411	---	---	---	---	---	---	chr3	+	75485367	75492775	---	---	---	---	---	---	---	---	---	---	---	---	---	---	3	---
16788653	1.19324	0.916757	1.2953	0.689755	0.887758	0.980596	0.95024	0.976712	1.01234	SNORD114-9	small nucleolar RNA, C/D box 114-9	NR_003201	RefSeq	Homo sapiens small nucleolar RNA, C/D box 114-9 (SNORD114-9), small nucleolar RNA.	FALSE	chr14	+	101432366	101432437	---	---	---	---	---	---	---	---	---	---	---	---	---	---	3	main
16955666	1.09544	1.32003	1.2118	0.841415	1.23743	1.19879	0.950475	1.07849	0.942453	---	---	ENST00000516611	ENSEMBL	ncrna:misc_RNA chromosome:GRCh37:3:61724801:61724903:-1 gene:ENSG00000252420	FALSE	chr3	-	61724801	61724903	---	---	---	---	---	---	---	---	---	---	---	---	---	---	3	main
17045167	1.05219	1.52671	1.20998	1.01617	0.773883	0.638978	0.950515	0.593619	0.792886	---	---	ENST00000408229	ENSEMBL	ncrna:miRNA chromosome:GRCh37:7:35882499:35882583:1 gene:ENSG00000221156	FALSE	chr7	+	35882499	35882583	---	---	---	---	---	---	---	---	---	---	---	---	---	---	3	main
17105110	1.04308	1.17002	0.800575	0.903827	0.912162	0.693877	0.950605	0.819107	0.873213	---	---	---	---	---	---	chrX	+	80156256	80156363	---	---	---	---	---	---	---	---	---	---	---	---	---	---	1	---
17114312	0.920432	0.867364	1.25726	1.40979	1.10434	0.987835	0.950814	0.928526	1.07763	MIR20B	microRNA 20b	NR_029950 // hsa-mir-20b	RefSeq // miRBase Micro RNA Database	Homo sapiens microRNA 20b (MIR20B), microRNA. // MI0001519 Homo sapiens miR-20b stem-loop	FALSE // FALSE	chrX	-	133303839	133303907	---	---	---	---	---	---	---	---	---	---	---	---	---	---	1	main
16911825	1.20892	0.921523	1.10849	1.08833	1.10849	0.781702	0.950946	1.09582	1.26582	---	---	---	---	---	---	chr20	+	19570741	19570831	---	---	---	---	---	---	---	---	---	---	---	---	---	---	3	---
17069240	0.885532	1.26644	1.14748	1.21892	0.859657	0.919215	0.951109	1.10831	0.849638	---	---	TCONS_00014723-XLOC_006813	Rinn lincRNAs	linc-RAB2A-2 chr8:+:60532181-60532773	FALSE	chr8	+	60532182	60532773	---	---	---	---	---	---	---	---	---	---	---	---	---	---	1	main
17057051	1.41108	1.11877	0.949628	1.0009	1.24315	0.98852	0.951322	0.906805	1.05029	---	---	TCONS_00013161-XLOC_006422	Rinn lincRNAs	linc-PSMA2 chr7:-:43011865-43084204	FALSE	chr7	-	43011866	43084204	---	---	---	---	---	---	---	---	---	---	---	---	---	---	1	main
16772927	0.92772	1.02992	1.02222	0.921523	0.892152	0.87863	0.951341	1.06904	0.867886	---	---	---	---	---	---	chr13	+	20252830	20253837	---	---	---	---	---	---	---	---	---	---	---	---	---	---	1	---
16695187	0.825565	1.2145	0.846376	1.34827	1.23561	0.7456	0.951968	0.626346	0.915587	---	---	ENST00000390859	ENSEMBL	ncrna:snoRNA chromosome:GRCh37:1:159821696:159821762:-1 gene:ENSG00000212161	FALSE	chr1	-	159821696	159821762	---	---	---	---	---	---	---	---	---	---	---	---	---	---	3	main
17067836	1.02265	1.01258	0.987093	1.12672	0.972007	0.897167	0.952318	0.826665	1.00082	---	---	ENST00000516854	ENSEMBL	ncrna:misc_RNA chromosome:GRCh37:8:36124003:36124282:1 gene:ENSG00000252663	FALSE	chr8	+	36124003	36124282	---	---	---	---	---	---	---	---	---	---	---	---	---	---	1	main
16661023	0.932418	1.21039	0.906773	0.881553	0.987248	0.939793	0.952425	0.932418	0.751414	---	---	---	---	---	---	chr1	+	26203987	26204096	---	---	---	---	---	---	---	---	---	---	---	---	---	---	3	---
16899543	1.13769	1.17444	1.1466	1.10068	0.858777	1.04095	0.952736	0.918971	0.914076	---	---	ENST00000430876	ENSEMBL	cdna:known chromosome:GRCh37:2:80802238:80843663:-1 gene:ENSG00000237031	FALSE	chr2	-	80802238	80843663	---	---	---	---	---	---	---	---	---	---	---	---	---	---	1	main
16734826	1.22319	1.19402	1.40652	0.988225	1.36032	0.938557	0.952947	1.22803	0.966309	---	---	TCONS_00019166-XLOC_009364	Rinn lincRNAs	linc-OR52E2 chr11:-:5127291-5128760	FALSE	chr11	-	5127292	5128760	---	---	---	---	---	---	---	---	---	---	---	---	---	---	1	main
16743247	1.0515	1.01262	1.58014	1.13566	1.05694	0.85106	0.952958	0.744963	0.889514	---	---	---	---	---	---	chr11	-	90288942	90289025	---	---	---	---	---	---	---	---	---	---	---	---	---	---	1	---
16688438	1.03392	1.09526	0.827926	1.0848	0.813157	0.787654	0.952977	0.993522	1.0974	---	---	ENST00000422107	ENSEMBL	cdna:novel chromosome:GRCh37:1:70684272:70686706:-1 gene:ENSG00000228988	FALSE	chr1	-	70684272	70686706	---	---	---	---	---	---	---	---	---	---	---	---	---	---	1	main
16971080	0.730234	0.735438	0.595973	0.905374	0.885798	0.458742	0.953073	0.892473	0.792902	---	---	---	---	---	---	chr4	+	144621410	144786225	---	---	---	---	---	---	---	---	---	---	---	---	---	---	1	---
16827572	0.777166	0.854222	1.42838	0.462196	1.59881	0.65808	0.953143	1.48449	0.659641	---	---	---	---	---	---	chr16	-	68123352	68123446	---	---	---	---	---	---	---	---	---	---	---	---	---	---	3	---
16654715	0.950689	1.7488	0.969918	1.34827	0.682093	0.921523	0.953433	0.666057	0.430223	---	---	---	---	---	---	---	---	0	0	---	---	---	---	---	---	---	---	---	---	---	---	---	---	---	normgene->intron
16808710	1.00835	1.02931	0.940145	1.10205	0.863952	0.870691	0.953456	0.746686	1.1127	---	---	ENST00000459482	ENSEMBL	ncrna:snoRNA chromosome:GRCh37:15:46643860:46643944:-1 gene:ENSG00000238819	FALSE	chr15	-	46643860	46643944	---	---	---	---	---	---	---	---	---	---	---	---	---	---	3	main
16894962	1.08074	1.34122	0.873175	1.46882	1.30117	1.21301	0.953488	0.583822	1.96452	---	---	---	---	---	---	chr2	-	20601388	20601485	---	---	---	---	---	---	---	---	---	---	---	---	---	---	3	---
16657157	0.695112	0.752718	0.828115	1.06351	1.25673	0.980817	0.953787	0.410754	0.636526	---	---	---	---	---	---	---	---	0	0	---	---	---	---	---	---	---	---	---	---	---	---	---	---	---	normgene->intron
16743181	0.81642	0.978053	1.33275	0.748599	0.980718	0.708893	0.953872	0.711839	1.02975	---	---	---	---	---	---	chr11	-	89487150	89488121	---	---	---	---	---	---	---	---	---	---	---	---	---	---	1	---
17118896	1.10849	1.47699	2.05281	2.23459	1.67662	1.08076	0.953974	0.950689	1.67281	---	---	---	---	---	---	chrU	+	1	107	---	---	---	---	---	---	---	---	---	---	---	---	---	---	3	---
16765535	1.10849	1.47699	2.05281	2.23459	1.67662	1.08076	0.953974	0.950689	1.67281	---	---	---	---	---	---	chr12	-	54711565	54711671	---	---	---	---	---	---	---	---	---	---	---	---	---	---	3	---
17012130	1.0857	0.984356	0.975006	0.908801	0.887363	0.93564	0.954138	1.06631	0.890306	---	---	GENSCAN00000022238	ENSEMBL	cdna:Genscan chromosome:GRCh37:6:119776927:119982618:1	FALSE	chr6	+	119855041	120010205	---	---	---	---	---	---	---	---	---	---	---	---	---	---	1	main
17062157	1.1023	0.801769	1.26665	1.05437	1.07626	1.01466	0.954202	1.10158	1.6026	---	---	ENST00000441019	ENSEMBL	cdna:novel chromosome:GRCh37:7:117200787:117204730:-1 gene:ENSG00000232661	FALSE	chr7	-	117200787	117204730	---	---	---	---	---	---	---	---	---	---	---	---	---	---	1	main
16697294	0.852711	0.979764	0.799025	0.818331	0.881013	1.12821	0.95428	0.927452	0.980589	---	---	---	---	---	---	chr1	-	185603205	185603314	---	---	---	---	---	---	---	---	---	---	---	---	---	---	3	---
16724883	1.18221	1.10849	1.01203	0.954553	1.01987	1.11079	0.954553	1.02004	1.05078	---	---	---	---	---	---	chr11	+	57386014	57388699	---	---	---	---	---	---	---	---	---	---	---	---	---	---	1	---
17111767	1.62142	2.15474	1.77344	1.32382	1.68851	1.36586	0.954743	1.9158	1.31526	---	---	---	---	---	---	chrX	-	67759285	67759391	---	---	---	---	---	---	---	---	---	---	---	---	---	---	3	---
16735328	0.867138	1.14766	0.942534	1.21114	0.735509	0.971868	0.954878	0.954202	0.899808	OR10A3 // OR10A3 // OR10A3	olfactory receptor, family 10, subfamily A, member 3 // olfactory receptor, family 10, subfamily A, member 3 // olfactory receptor, family 10, subfamily A, member 3	NM_001003745 // ENST00000360759 // BC137031	RefSeq // ENSEMBL // GenBank	Homo sapiens olfactory receptor, family 10, subfamily A, member 3 (OR10A3), mRNA. // Olfactory receptor 10A3 gene:ENSG00000170683 // Homo sapiens olfactory receptor, family 10, subfamily A, member 3, mRNA (cDNA clone MGC:168650 IMAGE:9021027), complete cds.	FALSE // FALSE // FALSE	chr11	-	7960081	7961141	GO:0007608 // GO:0050896 // GO:0007608 // GO:0050896 // GO:0050896 // GO:0007608 // GO:0007186 // GO:0007608 // GO:0050896	sensory perception of smell // response to stimulus // sensory perception of smell // response to stimulus // response to stimulus // sensory perception of smell // G-protein coupled receptor protein signaling pathway // sensory perception of smell // response to stimulus	non-traceable author statement // inferred from electronic annotation // non-traceable author statement // inferred from electronic annotation // --- // --- // --- // non-traceable author statement // inferred from electronic annotation	GO:0005886 // GO:0016021 // GO:0005886 // GO:0016021 // GO:0016021 // GO:0005886 // GO:0005886 // GO:0016021	plasma membrane // integral to membrane // plasma membrane // integral to membrane // integral to membrane // plasma membrane // plasma membrane // integral to membrane	inferred from electronic annotation // non-traceable author statement // inferred from electronic annotation // non-traceable author statement // --- // --- // inferred from electronic annotation // non-traceable author statement	GO:0004872 // GO:0004984 // GO:0004872 // GO:0004984 // GO:0004984 // GO:0004872 // GO:0004872 // GO:0004984	receptor activity // olfactory receptor activity // receptor activity // olfactory receptor activity // olfactory receptor activity // receptor activity // receptor activity // olfactory receptor activity	inferred from electronic annotation // non-traceable author statement // inferred from electronic annotation // non-traceable author statement // --- // --- // inferred from electronic annotation // non-traceable author statement	---	---	---	---	---	1	main
17056677	0.931621	1.10849	1.08469	0.947217	0.966096	0.921523	0.954893	1.10873	1.1744	---	---	ENST00000440788	ENSEMBL	cdna:novel chromosome:GRCh37:7:36268889:36270716:-1 gene:ENSG00000229679	FALSE	chr7	-	36268889	36270716	---	---	---	---	---	---	---	---	---	---	---	---	---	---	1	main
16694263	1.16849	0.705847	0.898581	0.940573	0.700564	0.894576	0.955068	0.859977	0.931834	---	---	ENST00000432858	ENSEMBL	cdna:novel chromosome:GRCh37:1:155679889:155680354:-1 gene:ENSG00000227673	FALSE	chr1	-	155679889	155680354	---	---	---	---	---	---	---	---	---	---	---	---	---	---	1	main
17000356	0.998988	1.04548	1.23303	1.12018	1.06202	0.951995	0.955246	1.06555	0.611937	---	---	---	---	---	---	chr5	-	137458700	137458800	---	---	---	---	---	---	---	---	---	---	---	---	---	---	3	---
17056562	0.884683	0.758322	0.938649	1.33076	1.44748	0.764767	0.955339	1.14312	0.700466	---	---	---	---	---	---	chr7	-	34337108	34337210	---	---	---	---	---	---	---	---	---	---	---	---	---	---	3	---
16812381	1.07612	1.14112	1.18474	1.30591	1.22961	0.968593	0.955347	1.18474	1.25812	MIR549	microRNA 549	NR_030393 // hsa-mir-549	RefSeq // miRBase Micro RNA Database	Homo sapiens microRNA 549 (MIR549), microRNA. // MI0003679 Homo sapiens miR-549 stem-loop	FALSE // FALSE	chr15	-	81134319	81134414	---	---	---	---	---	---	---	---	---	---	---	---	---	---	1	main
16781893	1.76883	1.56255	0.863301	1.83458	0.666057	1.28457	0.955637	0.950689	1.87493	---	---	BC070343 // DQ341452 // ENST00000390442 // AB305771	GenBank // GenBank // ENSEMBL // GenBank	Homo sapiens T cell receptor alpha locus, mRNA (cDNA clone MGC:88348 IMAGE:30350378), complete cds. // Homo sapiens clone J24N.70 T cell receptor alpha chain mRNA, complete cds. // cdna:known chromosome:GRCh37:14:22433736:22434290:1 gene:ENSG00000211794 // Homo sapiens mRNA for unknown variable region, clone: SEB 379.	FALSE // FALSE // FALSE // FALSE	chr14	+	22433680	22434290	---	---	---	---	---	---	---	---	---	---	---	---	---	---	1	main
16656445	1.11085	2.09381	1.2567	0.640896	1.33875	1.16841	0.955693	0.859849	0.888224	---	---	---	---	---	---	---	---	0	0	---	---	---	---	---	---	---	---	---	---	---	---	---	---	---	normgene->intron
17124312	1.02277	1.19942	0.962435	1.14578	1.35767	1.05514	0.955955	0.860264	0.877549	---	---	---	---	---	---	chrU	+	1	2273	---	---	---	---	---	---	---	---	---	---	---	---	---	---	3	---
16707374	0.958948	1.08221	1.3677	0.989128	0.938576	0.925967	0.956214	0.875244	0.968378	---	---	---	---	---	---	chr10	+	93335036	93340512	---	---	---	---	---	---	---	---	---	---	---	---	---	---	1	---
16763326	0.929548	2.01377	1.68764	1.12683	1.16162	0.666057	0.956509	0.871242	0.977876	---	---	---	---	---	---	chr12	-	43685298	43685383	---	---	---	---	---	---	---	---	---	---	---	---	---	---	3	---
16978657	1.03587	1.43663	0.92866	1.16733	1.02336	1.18381	0.956673	0.972576	0.984448	---	---	---	---	---	---	chr4	-	106092511	106099220	---	---	---	---	---	---	---	---	---	---	---	---	---	---	1	---
16664520	1.07718	0.948255	1.18253	1.29802	0.853076	0.728313	0.956953	0.658087	0.770425	---	---	---	---	---	---	chr1	+	49617064	49617175	---	---	---	---	---	---	---	---	---	---	---	---	---	---	1	---
17118748	0.862108	1.059	1.18624	0.717557	0.979425	0.875957	0.95728	1.08128	0.709716	---	---	---	---	---	---	chrU	+	1	106	---	---	---	---	---	---	---	---	---	---	---	---	---	---	3	---
16701117	0.862108	1.059	1.18624	0.717557	0.979425	0.875957	0.95728	1.08128	0.709716	---	---	---	---	---	---	chr1	-	242187251	242187356	---	---	---	---	---	---	---	---	---	---	---	---	---	---	3	---
16780089	1.18128	1.02202	1.2611	0.921523	0.986629	0.957462	0.957462	1.04863	1.16401	---	---	TCONS_00022069-XLOC_010673	Rinn lincRNAs	linc-SPRY2-3 chr13:-:84238355-84240952	FALSE	chr13	-	84238356	84240952	---	---	---	---	---	---	---	---	---	---	---	---	---	---	1	main
16975969	1.59641	1.11014	0.938103	1.05317	0.965944	1.21665	0.957832	0.92783	0.568067	---	---	---	---	---	---	chr4	-	54131628	54131734	---	---	---	---	---	---	---	---	---	---	---	---	---	---	3	---
16979442	0.917436	1.3612	1.14769	2.0061	1.24076	1.44811	0.957994	1.06643	2.12016	---	---	ENST00000411074	ENSEMBL	ncrna:misc_RNA chromosome:GRCh37:4:121982327:121982633:-1 gene:ENSG00000223006	FALSE	chr4	-	121982327	121982633	---	---	---	---	---	---	---	---	---	---	---	---	---	---	1	main
17055638	0.641522	1.39024	1.64689	1.21435	1.04876	0.653926	0.958081	0.711248	0.919489	MIR3146	microRNA 3146	NR_036101 // hsa-mir-3146	RefSeq // miRBase Micro RNA Database	Homo sapiens microRNA 3146 (MIR3146), microRNA. // MI0014172 Homo sapiens miR-3146 stem-loop	FALSE // FALSE	chr7	-	19744981	19745059	---	---	---	---	---	---	---	---	---	---	---	---	---	---	1	main
16791667	1.24629	1.44158	1.2425	1.29958	1.20564	1.19928	0.958142	1.18547	0.90693	MIR624	microRNA 624	NR_030354 // hsa-mir-624	RefSeq // miRBase Micro RNA Database	Homo sapiens microRNA 624 (MIR624), microRNA. // MI0003638 Homo sapiens miR-624 stem-loop	FALSE // FALSE	chr14	-	31483852	31483948	---	---	---	---	---	---	---	---	---	---	---	---	---	---	1	main
16656949	2.75778	1.06359	2.31721	2.14446	1.56071	1.47548	0.958579	1.09006	2.38906	---	---	---	---	---	---	---	---	0	0	---	---	---	---	---	---	---	---	---	---	---	---	---	---	---	normgene->intron
16919646	1.03191	1.35897	1.13882	1.31808	1.18915	1.11804	0.958625	0.820508	1.24104	---	---	---	---	---	---	chr20	-	44333741	44333819	---	---	---	---	---	---	---	---	---	---	---	---	---	---	1	---
16961090	1.33281	1.63006	1.60848	0.990846	1.2751	1.17888	0.958715	1.23932	1.10843	---	---	---	---	---	---	chr3	-	162896662	162896763	---	---	---	---	---	---	---	---	---	---	---	---	---	---	1	---
17119350	0.53314	1.015	0.712996	0.76579	0.88356	0.852427	0.958821	0.700331	1.3088	---	---	---	---	---	---	chrU	+	1	106	---	---	---	---	---	---	---	---	---	---	---	---	---	---	3	---
16943594	0.53314	1.015	0.712996	0.76579	0.88356	0.852427	0.958821	0.700331	1.3088	---	---	---	---	---	---	chr3	+	107084029	107084134	---	---	---	---	---	---	---	---	---	---	---	---	---	---	3	---
16666109	0.807908	1.05229	1.06263	1.16622	1.0434	1.03259	0.958871	0.927085	0.913389	---	---	GENSCAN00000039317	ENSEMBL	cdna:Genscan chromosome:GRCh37:1:72031259:72050362:1	FALSE	chr1	+	72036639	72039241	---	---	---	---	---	---	---	---	---	---	---	---	---	---	1	main
[truncated: 52,160 more rows]
